# Supplementary material for: Assessment of environmental contamination with soil-transmitted helminths life stages at school compounds, households and open markets in Jimma Town, Ethiopia
Source: PLoS Negl Trop Dis. 2022 Apr 4;16(4):e0010307. doi: 10.1371/journal.pntd.0010307 (PMC9009776; doi:10.1371/journal.pntd.0010307)
Supplement: S1 Data — (XLSX) [file pntd.0010307.s009.xlsx]

## Sheet: Flotation exp
Sample ID	Centrifugation tube	Green strainer	Flotation solution	Tween 80% in FST	Number of Ascaris	Number of Trichuris	Tube	Cover time	Reading	Recover Ascaris	Recover Trichuris
1	2 min at 2000 g	No	MgSO4	0	100	100	1	5 min	1	0	0
1	2 min at 2000 g	No	MgSO4	0	100	100	1	15 min	2	0	8
1	2 min at 2000 g	No	MgSO4	0	100	100	1	15 min	3	0	2
2	2 min at 2000 g	No	MgSO4	0	100	100	2	10 min	1	4	3
2	2 min at 2000 g	No	MgSO4	0	100	100	2	15 min	2	6	6
2	2 min at 2000 g	No	MgSO4	0	100	100	2	15 min	3	11	16
3	2 min at 2000 g	No	MgSO4	0	100	100	3	15 min	1	0	10
3	2 min at 2000 g	No	MgSO4	0	100	100	3	15 min	2	5	2
3	2 min at 2000 g	No	MgSO4	0	100	100	3	15 min	3	2	4
4	2 min at 2000 g	No	MgSO4	0	100	100	4	30 min	1	3	3
4	2 min at 2000 g	No	MgSO4	0	100	100	4	15 min	2	3	2
4	2 min at 2000 g	No	MgSO4	0	100	100	4	15 min	3	0	1
5	2 min at 2000 g	No	MgSO4	0	100	100	1	5 min	1	1	1
5	2 min at 2000 g	No	MgSO4	0	100	100	1	15 min	2	2	12
5	2 min at 2000 g	No	MgSO4	0	100	100	1	15 min	3	0	5
6	2 min at 2000 g	No	MgSO4	0	100	100	2	10 min	1	4	7
6	2 min at 2000 g	No	MgSO4	0	100	100	2	15 min	2	8	7
6	2 min at 2000 g	No	MgSO4	0	100	100	2	15 min	3	3	8
7	2 min at 2000 g	No	MgSO4	0	100	100	3	15 min	1	0	1
7	2 min at 2000 g	No	MgSO4	0	100	100	3	15 min	2	2	1
7	2 min at 2000 g	No	MgSO4	0	100	100	3	15 min	3	6	2
8	2 min at 2000 g	No	MgSO4	0	100	100	4	30 min	1	5	10
8	2 min at 2000 g	No	MgSO4	0	100	100	4	15 min	2	4	2
8	2 min at 2000 g	No	MgSO4	0	100	100	4	15 min	3	0	5
9	2 min at 2000 g	No	NaCl	0	100	100	1	5 min	1	0	5
9	2 min at 2000 g	No	NaCl	0	100	100	1	15 min	2	3	2
9	2 min at 2000 g	No	NaCl	0	100	100	1	15 min	3	1	10
10	2 min at 2000 g	No	NaCl	0	100	100	2	10 min	1	2	1
10	2 min at 2000 g	No	NaCl	0	100	100	2	15 min	2	2	4
10	2 min at 2000 g	No	NaCl	0	100	100	2	15 min	3	6	6
11	2 min at 2000 g	No	NaCl	0	100	100	3	15 min	1	10	6
11	2 min at 2000 g	No	NaCl	0	100	100	3	15 min	2	5	9
11	2 min at 2000 g	No	NaCl	0	100	100	3	15 min	3	1	10
12	2 min at 2000 g	No	NaCl	0	100	100	4	30 min	1	7	1
12	2 min at 2000 g	No	NaCl	0	100	100	4	15 min	2	2	5
12	2 min at 2000 g	No	NaCl	0	100	100	4	15 min	3	2	2
13	2 min at 2000 g	No	NaCl	0	100	100	1	5 min	1	0	1
13	2 min at 2000 g	No	NaCl	0	100	100	1	15 min	2	2	2
13	2 min at 2000 g	No	NaCl	0	100	100	1	15 min	3	1	3
14	2 min at 2000 g	No	NaCl	0	100	100	2	10 min	1	0	1
14	2 min at 2000 g	No	NaCl	0	100	100	2	15 min	2	0	1
14	2 min at 2000 g	No	NaCl	0	100	100	2	15 min	3	7	5
15	2 min at 2000 g	No	NaCl	0	100	100	3	15 min	1	9	8
15	2 min at 2000 g	No	NaCl	0	100	100	3	15 min	2	6	5
15	2 min at 2000 g	No	NaCl	0	100	100	3	15 min	3	2	4
16	2 min at 2000 g	No	NaCl	0	100	100	4	30 min	1	11	2
16	2 min at 2000 g	No	NaCl	0	100	100	4	15 min	2	3	8
16	2 min at 2000 g	No	NaCl	0	100	100	4	15 min	3	2	11
17	2 min at 2000 g	No	ZnSO4	0	100	100	1	5 min	1	6	7
17	2 min at 2000 g	No	ZnSO4	0	100	100	1	15 min	2	18	20
17	2 min at 2000 g	No	ZnSO4	0	100	100	1	15 min	3	3	4
18	2 min at 2000 g	No	ZnSO4	0	100	100	2	10 min	1	10	10
18	2 min at 2000 g	No	ZnSO4	0	100	100	2	15 min	2	5	2
18	2 min at 2000 g	No	ZnSO4	0	100	100	2	15 min	3	0	0
19	2 min at 2000 g	No	ZnSO4	0	100	100	3	15 min	1	12	9
19	2 min at 2000 g	No	ZnSO4	0	100	100	3	15 min	2	10	3
19	2 min at 2000 g	No	ZnSO4	0	100	100	3	15 min	3	0	1
20	2 min at 2000 g	No	ZnSO4	0	100	100	4	30 min	1	17	17
20	2 min at 2000 g	No	ZnSO4	0	100	100	4	15 min	2	1	4
20	2 min at 2000 g	No	ZnSO4	0	100	100	4	15 min	3	5	8
25	2 min at 2000 g	No	ZnSO4	0	100	100	1	5 min	1	8	9
25	2 min at 2000 g	No	ZnSO4	0	100	100	1	15 min	2	22	24
25	2 min at 2000 g	No	ZnSO4	0	100	100	1	15 min	3	0	4
26	2 min at 2000 g	No	ZnSO4	0	100	100	2	10 min	1	9	1
26	2 min at 2000 g	No	ZnSO4	0	100	100	2	15 min	2	14	3
26	2 min at 2000 g	No	ZnSO4	0	100	100	2	15 min	3	9	8
27	2 min at 2000 g	No	ZnSO4	0	100	100	3	15 min	1	9	8
27	2 min at 2000 g	No	ZnSO4	0	100	100	3	15 min	2	2	1
27	2 min at 2000 g	No	ZnSO4	0	100	100	3	15 min	3	0	3
28	2 min at 2000 g	No	ZnSO4	0	100	100	4	30 min	1	24	24
28	2 min at 2000 g	No	ZnSO4	0	100	100	4	15 min	2	0	3
28	2 min at 2000 g	No	ZnSO4	0	100	100	4	15 min	3	0	0

## Sheet: Tween & centrifugal exp
Sample ID	Centrifugation tube	Green strainer	Flotation solution	Tween 80% in FST	Number of Ascaris	Number of Trichuris	Tube	Cover time	Reading	Recover Ascaris	Recover Trichuris
37	2 min at 2000 g	no	ZnSO4	0.0005	100	100	1	30 min	1	25	37
38	2 min at 2000 g	no	ZnSO4	0.0005	100	100	2	30 min	1	45	47
39	2 min at 2000 g	no	ZnSO4	0.0005	100	100	3	30 min	1	40	50
40	2 min at 2000 g	no	ZnSO4	0.0005	100	100	4	30 min	1	30	40
37	2 min at 2000 g	no	ZnSO4	0.0005	100	100	1	15 min	2	3	2
38	2 min at 2000 g	no	ZnSO4	0.0005	100	100	2	15 min	2	1	1
39	2 min at 2000 g	no	ZnSO4	0.0005	100	100	3	15 min	2	0	0
40	2 min at 2000 g	no	ZnSO4	0.0005	100	100	4	15 min	2	0	0
37	2 min at 2000 g	no	ZnSO4	0.0005	100	100	1	15 min	3	0	0
38	2 min at 2000 g	no	ZnSO4	0.0005	100	100	2	15 min	3	0	0
39	2 min at 2000 g	no	ZnSO4	0.0005	100	100	3	15 min	3	0	0
40	2 min at 2000 g	no	ZnSO4	0.0005	100	100	4	15 min	3	0	0
41	2 min at 2000 g	no	ZnSO4	0.0005	100	100	1	30 min	1	30	35
42	2 min at 2000 g	no	ZnSO4	0.0005	100	100	2	30 min	1	43	56
43	2 min at 2000 g	no	ZnSO4	0.0005	100	100	3	30 min	1	32	30
44	2 min at 2000 g	no	ZnSO4	0.0005	100	100	4	30 min	1	42	33
41	2 min at 2000 g	no	ZnSO4	0.0005	100	100	1	15 min	2	0	2
42	2 min at 2000 g	no	ZnSO4	0.0005	100	100	2	15 min	2	3	1
43	2 min at 2000 g	no	ZnSO4	0.0005	100	100	3	15 min	2	1	0
44	2 min at 2000 g	no	ZnSO4	0.0005	100	100	4	15 min	2	1	0
41	2 min at 2000 g	no	ZnSO4	0.0005	100	100	1	15 min	3	0	0
42	2 min at 2000 g	no	ZnSO4	0.0005	100	100	2	15 min	3	0	0
43	2 min at 2000 g	no	ZnSO4	0.0005	100	100	3	15 min	3	1	0
44	2 min at 2000 g	no	ZnSO4	0.0005	100	100	4	15 min	3	0	0
69	2 min at 2000 g	no	ZnSO4	0	100	100	1	30 min	1	50	21
70	2 min at 2000 g	no	ZnSO4	0	100	100	2	30 min	1	38	17
71	2 min at 2000 g	no	ZnSO4	0	100	100	3	30 min	1	15	14
72	2 min at 2000 g	no	ZnSO4	0	100	100	4	30 min	1	45	13
69	2 min at 2000 g	no	ZnSO4	0	100	100	1	15 min	2	0	1
70	2 min at 2000 g	no	ZnSO4	0	100	100	2	15 min	2	9	3
71	2 min at 2000 g	no	ZnSO4	0	100	100	3	15 min	2	0	0
72	2 min at 2000 g	no	ZnSO4	0	100	100	4	15 min	2	3	2
69	2 min at 2000 g	no	ZnSO4	0	100	100	1	15 min	3	1	0
70	2 min at 2000 g	no	ZnSO4	0	100	100	2	15 min	3	2	0
71	2 min at 2000 g	no	ZnSO4	0	100	100	3	15 min	3	0	0
72	2 min at 2000 g	no	ZnSO4	0	100	100	4	15 min	3	5	3
73	2 min at 2000 g	no	ZnSO4	0	100	100	1	30 min	1	43	20
74	2 min at 2000 g	no	ZnSO4	0	100	100	2	30 min	1	26	30
75	2 min at 2000 g	no	ZnSO4	0	100	100	3	30 min	1	45	40
76	2 min at 2000 g	no	ZnSO4	0	100	100	4	30 min	1	16	32
73	2 min at 2000 g	no	ZnSO4	0	100	100	1	15 min	2	5	4
74	2 min at 2000 g	no	ZnSO4	0	100	100	2	15 min	2	3	2
75	2 min at 2000 g	no	ZnSO4	0	100	100	3	15 min	2	2	2
76	2 min at 2000 g	no	ZnSO4	0	100	100	4	15 min	2	7	3
73	2 min at 2000 g	no	ZnSO4	0	100	100	1	15 min	3	7	2
74	2 min at 2000 g	no	ZnSO4	0	100	100	2	15 min	3	0	0
75	2 min at 2000 g	no	ZnSO4	0	100	100	3	15 min	3	0	2
76	2 min at 2000 g	no	ZnSO4	0	100	100	4	15 min	3	0	0
77	2 min at 1000 g	no	ZnSO4	0	100	100	1	30 min	1	23	20
78	2 min at 1000 g	no	ZnSO4	0	100	100	2	30 min	1	13	8
79	2 min at 1000 g	no	ZnSO4	0	100	100	3	30 min	1	50	13
80	2 min at 1000 g	no	ZnSO4	0	100	100	4	30 min	1	25	16
77	2 min at 1000 g	no	ZnSO4	0	100	100	1	15 min	2	1	0
78	2 min at 1000 g	no	ZnSO4	0	100	100	2	15 min	2	3	3
79	2 min at 1000 g	no	ZnSO4	0	100	100	3	15 min	2	4	5
80	2 min at 1000 g	no	ZnSO4	0	100	100	4	15 min	2	3	3
77	2 min at 1000 g	no	ZnSO4	0	100	100	1	15 min	3	0	3
78	2 min at 1000 g	no	ZnSO4	0	100	100	2	15 min	3	1	1
79	2 min at 1000 g	no	ZnSO4	0	100	100	3	15 min	3	1	3
80	2 min at 1000 g	no	ZnSO4	0	100	100	4	15 min	3	0	1
81	2 min at 1000 g	no	ZnSO4	0	100	100	1	30 min	1	25	34
82	2 min at 1000 g	no	ZnSO4	0	100	100	2	30 min	1	40	25
83	2 min at 1000 g	no	ZnSO4	0	100	100	3	30 min	1	16	10
84	2 min at 1000 g	no	ZnSO4	0	100	100	4	30 min	1	32	21
81	2 min at 1000 g	no	ZnSO4	0	100	100	1	15 min	2	2	6
82	2 min at 1000 g	no	ZnSO4	0	100	100	2	15 min	2	4	3
83	2 min at 1000 g	no	ZnSO4	0	100	100	3	15 min	2	1	0
84	2 min at 1000 g	no	ZnSO4	0	100	100	4	15 min	2	3	12
81	2 min at 1000 g	no	ZnSO4	0	100	100	1	15 min	3	1	1
82	2 min at 1000 g	no	ZnSO4	0	100	100	2	15 min	3	1	1
83	2 min at 1000 g	no	ZnSO4	0	100	100	3	15 min	3	0	0
84	2 min at 1000 g	no	ZnSO4	0	100	100	4	15 min	3	0	5

## Sheet: Strainer exp
Sample ID	Centrifugation tube	Green sieve	Flotation solution	Tween 80% in FST	Number of Ascaris	Number of Trichuris	Tube	Cover time	Reading	Recover Ascaris	Recover Trichuris
93	2 min at 2000 g	No	ZnSO4	0	100	100	1	30	1	55	51
93	2 min at 2000 g	No	ZnSO4	0	100	100	1	15	2	14	5
93	2 min at 2000 g	No	ZnSO4	0	100	100	1	15	3	1	1
94	2 min at 2000 g	No	ZnSO4	0	100	100	2	30	1	46	17
94	2 min at 2000 g	No	ZnSO4	0	100	100	2	15	2	3	6
94	2 min at 2000 g	No	ZnSO4	0	100	100	2	15	3	4	2
95	2 min at 2000 g	No	ZnSO4	0	100	100	3	30	1	58	31
95	2 min at 2000 g	No	ZnSO4	0	100	100	3	15	2	6	1
95	2 min at 2000 g	No	ZnSO4	0	100	100	3	15	3	1	0
96	2 min at 2000 g	No	ZnSO4	0	100	100	4	30	1	50	29
96	2 min at 2000 g	No	ZnSO4	0	100	100	4	15	2	11	9
96	2 min at 2000 g	No	ZnSO4	0	100	100	4	15	3	0	1
97	2 min at 2000 g	No	ZnSO4	0	100	100	5	30	1	61	29
97	2 min at 2000 g	No	ZnSO4	0	100	100	5	15	2	6	2
97	2 min at 2000 g	No	ZnSO4	0	100	100	5	15	3	1	1
98	2 min at 2000 g	No	ZnSO4	0	100	100	6	30	1	74	41
98	2 min at 2000 g	No	ZnSO4	0	100	100	6	15	2	2	10
98	2 min at 2000 g	No	ZnSO4	0	100	100	6	15	3	4	2
99	2 min at 2000 g	No	ZnSO4	0	100	100	7	30	1	69	31
99	2 min at 2000 g	No	ZnSO4	0	100	100	7	15	2	5	4
99	2 min at 2000 g	No	ZnSO4	0	100	100	7	15	3	1	0
100	2 min at 2000 g	No	ZnSO4	0	100	100	8	30	1	57	18
100	2 min at 2000 g	No	ZnSO4	0	100	100	8	15	2	6	2
100	2 min at 2000 g	No	ZnSO4	0	100	100	8	15	3	2	0
93	2 min at 2000 g	Yes	ZnSO4	0	100	100	1	15	3	67	19
94	2 min at 2000 g	Yes	ZnSO4	0	100	100	2	15	3	76	18
95	2 min at 2000 g	Yes	ZnSO4	0	100	100	3	15	3	63	34
96	2 min at 2000 g	Yes	ZnSO4	0	100	100	4	15	3	64	11
97	2 min at 2000 g	Yes	ZnSO4	0	100	100	5	15	3	52	10
98	2 min at 2000 g	Yes	ZnSO4	0	100	100	6	15	3	46	23
99	2 min at 2000 g	Yes	ZnSO4	0	100	100	7	15	3	78	51
100	2 min at 2000 g	Yes	ZnSO4	0	100	100	8	15	3	70	36

## Sheet: Volume soil exp
Sample ID	Centrifugation tube	Green strainer	Flotation solution	Tween 80% in FST	Number of Ascaris	Number of Trichuris	Tube	Cover time	Reading	Recover Ascaris	Recover Trichuris	Volume soil
45	2 min at 2000 g	No	ZnSO4	0.0005	100	100	1	30 min	1	52	30	1 ml
45	2 min at 2000 g	No	ZnSO4	0.0005	100	100	1	15 min	2	7	6	1 ml
45	2 min at 2000 g	No	ZnSO4	0.0005	100	100	1	15 min	3	3	0	1 ml
47	2 min at 2000 g	No	ZnSO4	0.0005	100	100	1	30 min	1	68	30	1 ml
47	2 min at 2000 g	No	ZnSO4	0.0005	100	100	1	15 min	2	6	3	1 ml
47	2 min at 2000 g	No	ZnSO4	0.0005	100	100	1	15 min	3	3	5	1 ml
49	2 min at 2000 g	No	ZnSO4	0.0005	100	100	1	30 min	1	40	24	1 ml
49	2 min at 2000 g	No	ZnSO4	0.0005	100	100	1	15 min	2	13	18	1 ml
49	2 min at 2000 g	No	ZnSO4	0.0005	100	100	1	15 min	3	1	0	1 ml
50	2 min at 2000 g	No	ZnSO4	0.0005	100	100	2	30 min	1	43	25	1 ml
50	2 min at 2000 g	No	ZnSO4	0.0005	100	100	2	15 min	2	5	4	1 ml
50	2 min at 2000 g	No	ZnSO4	0.0005	100	100	2	15 min	3	2	0	1 ml
53	2 min at 2000 g	No	ZnSO4	0.0005	100	100	1	30 min	1	51	38	1 ml
53	2 min at 2000 g	No	ZnSO4	0.0005	100	100	1	15 min	2	8	3	1 ml
53	2 min at 2000 g	No	ZnSO4	0.0005	100	100	1	15 min	3	0	0	1 ml
54	2 min at 2000 g	No	ZnSO4	0.0005	100	100	2	30 min	1	45	25	1 ml
54	2 min at 2000 g	No	ZnSO4	0.0005	100	100	2	15 min	2	4	0	1 ml
54	2 min at 2000 g	No	ZnSO4	0.0005	100	100	2	15 min	3	0	1	1 ml
57	2 min at 2000 g	No	ZnSO4	0.0005	100	100	1	30 min	1	11	3	1 ml
57	2 min at 2000 g	No	ZnSO4	0.0005	100	100	1	15 min	2	2	0	1 ml
57	2 min at 2000 g	No	ZnSO4	0.0005	100	100	1	15 min	3	0	0	1 ml
58	2 min at 2000 g	No	ZnSO4	0.0005	100	100	2	30 min	1	12	4	1 ml
58	2 min at 2000 g	No	ZnSO4	0.0005	100	100	2	15 min	2	3	2	1 ml
58	2 min at 2000 g	No	ZnSO4	0.0005	100	100	2	15 min	3	0	1	1 ml
61	2 min at 2000 g	No	ZnSO4	0.0005	100	100	1	30 min	1	19	7	1 ml
61	2 min at 2000 g	No	ZnSO4	0.0005	100	100	1	15 min	2	1	3	1 ml
61	2 min at 2000 g	No	ZnSO4	0.0005	100	100	1	15 min	3	1	1	1 ml
62	2 min at 2000 g	No	ZnSO4	0.0005	100	100	2	30 min	1	17	11	1 ml
62	2 min at 2000 g	No	ZnSO4	0.0005	100	100	2	15 min	2	2	2	1 ml
62	2 min at 2000 g	No	ZnSO4	0.0005	100	100	2	15 min	3	0	0	1 ml
65	2 min at 2000 g	No	ZnSO4	0.0005	100	100	2	15 min	1	38	20	1 ml
65	2 min at 2000 g	No	ZnSO4	0.0005	100	100	2	15 min	2	6	0	1 ml
65	2 min at 2000 g	No	ZnSO4	0.0005	100	100	2	15 min	3	0	0	1 ml
67	2 min at 2000 g	No	ZnSO4	0.0005	100	100	2	15 min	1	64	29	1 ml
67	2 min at 2000 g	No	ZnSO4	0.0005	100	100	2	15 min	2	4	2	1 ml
67	2 min at 2000 g	No	ZnSO4	0.0005	100	100	2	15 min	3	1	0	1 ml
46	2 min at 2000 g	No	ZnSO4	0.0005	100	100	2	30 min	1	66	50	3 ml
46	2 min at 2000 g	No	ZnSO4	0.0005	100	100	2	15 min	2	3	3	3 ml
46	2 min at 2000 g	No	ZnSO4	0.0005	100	100	2	15 min	3	0	2	3 ml
48	2 min at 2000 g	No	ZnSO4	0.0005	100	100	2	30 min	1	45	31	3 ml
48	2 min at 2000 g	No	ZnSO4	0.0005	100	100	2	15 min	2	1	3	3 ml
48	2 min at 2000 g	No	ZnSO4	0.0005	100	100	2	15 min	3	5	8	3 ml
51	2 min at 2000 g	No	ZnSO4	0.0005	100	100	1	30 min	1	54	25	3 ml
51	2 min at 2000 g	No	ZnSO4	0.0005	100	100	1	15 min	2	12	8	3 ml
51	2 min at 2000 g	No	ZnSO4	0.0005	100	100	1	15 min	3	1	4	3 ml
52	2 min at 2000 g	No	ZnSO4	0.0005	100	100	2	30 min	1	55	34	3 ml
52	2 min at 2000 g	No	ZnSO4	0.0005	100	100	2	15 min	2	2	7	3 ml
52	2 min at 2000 g	No	ZnSO4	0.0005	100	100	2	15 min	3	1	2	3 ml
55	2 min at 2000 g	No	ZnSO4	0.0005	100	100	1	30 min	1	38	22	3 ml
55	2 min at 2000 g	No	ZnSO4	0.0005	100	100	1	15 min	2	8	3	3 ml
55	2 min at 2000 g	No	ZnSO4	0.0005	100	100	1	15 min	3	0	0	3 ml
56	2 min at 2000 g	No	ZnSO4	0.0005	100	100	2	30 min	1	45	25	3 ml
56	2 min at 2000 g	No	ZnSO4	0.0005	100	100	2	15 min	2	7	2	3 ml
56	2 min at 2000 g	No	ZnSO4	0.0005	100	100	2	15 min	3	1	1	3 ml
59	2 min at 2000 g	No	ZnSO4	0.0005	100	100	1	30 min	1	16	7	3 ml
59	2 min at 2000 g	No	ZnSO4	0.0005	100	100	1	15 min	2	5	0	3 ml
59	2 min at 2000 g	No	ZnSO4	0.0005	100	100	1	15 min	3	2	0	3 ml
60	2 min at 2000 g	No	ZnSO4	0.0005	100	100	2	30 min	1	20	5	3 ml
60	2 min at 2000 g	No	ZnSO4	0.0005	100	100	2	15 min	2	4	1	3 ml
60	2 min at 2000 g	No	ZnSO4	0.0005	100	100	2	15 min	3	0	0	3 ml
63	2 min at 2000 g	No	ZnSO4	0.0005	100	100	1	30 min	1	53	25	3 ml
63	2 min at 2000 g	No	ZnSO4	0.0005	100	100	1	15 min	2	2	2	3 ml
63	2 min at 2000 g	No	ZnSO4	0.0005	100	100	1	15 min	3	0	0	3 ml
64	2 min at 2000 g	No	ZnSO4	0.0005	100	100	2	30 min	1	35	11	3 ml
64	2 min at 2000 g	No	ZnSO4	0.0005	100	100	2	15 min	2	5	0	3 ml
64	2 min at 2000 g	No	ZnSO4	0.0005	100	100	2	15 min	3	0	0	3 ml
66	2 min at 2000 g	No	ZnSO4	0.0005	100	100	2	15 min	1	40	21	3 ml
66	2 min at 2000 g	No	ZnSO4	0.0005	100	100	2	15 min	2	8	2	3 ml
66	2 min at 2000 g	No	ZnSO4	0.0005	100	100	2	15 min	3	1	3	3 ml
68	2 min at 2000 g	No	ZnSO4	0.0005	100	100	2	15 min	3	50	32	3 ml
68	2 min at 2000 g	No	ZnSO4	0.0005	100	100	2	15 min	3	2	2	3 ml
68	2 min at 2000 g	No	ZnSO4	0.0005	100	100	2	15 min	3	0	1	3 ml

## Sheet: Diagnostic performance exp
Sample ID	Centrifugation tube	Green strainer	Flotation solution	Number of Ascaris	Number of Trichuris	Acaris_50	Acaris_25	Trichuris_25	QPCR Ascaris	QPCR Trichuris
01_Exp1	2 min at 2000 g	Yes	ZnSO4	100	100	2	8	4	36.99	23.41
01_Exp2	2 min at 2000 g	Yes	ZnSO4	100	100	2	7	3	22.72	0
01_Exp3	2 min at 2000 g	Yes	ZnSO4	100	100	14	4	8	34.52	30.36
01_Exp4	2 min at 2000 g	Yes	ZnSO4	100	100	20	8	6	22.13	22.73
01_Exp5	2 min at 2000 g	Yes	ZnSO4	100	100	19	2	3	21.08	22.55
01_Exp6	2 min at 2000 g	Yes	ZnSO4	100	100	14	4	4	23.48	22.45
01_Exp7	2 min at 2000 g	Yes	ZnSO4	100	100	16	12	4	21.54	30.19
01_Exp8	2 min at 2000 g	Yes	ZnSO4	100	100	15	2	5	23.07	27.19
02_Exp9	2 min at 2000 g	Yes	ZnSO4	50	50	7	0	4	29.55	23.28
02_Exp10	2 min at 2000 g	Yes	ZnSO4	50	50	7	2	5	41.64	33.76
02_Exp11	2 min at 2000 g	Yes	ZnSO4	50	50	1	5	2	37.58	29.66
02_Exp12	2 min at 2000 g	Yes	ZnSO4	50	50	2	3	2	0	24.55
02_Exp13	2 min at 2000 g	Yes	ZnSO4	50	50	8	3	1	24.07	31.52
02_Exp14	2 min at 2000 g	Yes	ZnSO4	50	50	3	2	3	27.48	36.86
02_Exp15	2 min at 2000 g	Yes	ZnSO4	50	50	6	2	3	35.58	27.86
02_Exp16	2 min at 2000 g	Yes	ZnSO4	50	50	1	3	2	27.94	0
03_Exp17	2 min at 2000 g	Yes	ZnSO4	25	25	0	1	1	0	30.13
03_Exp18	2 min at 2000 g	Yes	ZnSO4	25	25	3	0	0	34.19	33.25
03_Exp19	2 min at 2000 g	Yes	ZnSO4	25	25	0	0	3	0	26.29
03_Exp20	2 min at 2000 g	Yes	ZnSO4	25	25	4	0	0	0	34.19
03_Exp21	2 min at 2000 g	Yes	ZnSO4	25	25	0	1	1	0	34.2
03_Exp22	2 min at 2000 g	Yes	ZnSO4	25	25	0	3	3	26.32	25.61
03_Exp23	2 min at 2000 g	Yes	ZnSO4	25	25	0	0	1	32.66	34.06
03_Exp24	2 min at 2000 g	Yes	ZnSO4	25	25	2	2	0	0	0
04_Exp25	2 min at 2000 g	Yes	ZnSO4	10	10	0	0	2	33.54	0
04_Exp26	2 min at 2000 g	Yes	ZnSO4	10	10	0	1	0	0	34.81
04_Exp27	2 min at 2000 g	Yes	ZnSO4	10	10	0	0	0	0	28.27
04_Exp28	2 min at 2000 g	Yes	ZnSO4	10	10	0	0	0	0	0
04_Exp29	2 min at 2000 g	Yes	ZnSO4	10	10	0	0	0	0	35.85
04_Exp30	2 min at 2000 g	Yes	ZnSO4	10	10	0	0	0	0	24.44
04_Exp31	2 min at 2000 g	Yes	ZnSO4	10	10	0	0	0	0	0
04_Exp32	2 min at 2000 g	Yes	ZnSO4	10	10	0	1	0	0	0

## Sheet: Legend
Parameter	Definition
Sample ID	Unique sample identifier
Centrifugation tube	Time and centrifugal force and period at which tube was centrifuged (2 min at 2,000 g; 2 min at 1,000 g)
Green strainer	Use of green pluriStrainer (Yes; No)
Flotation solution	Type of flotation solution (MgSO4; NaCl; ZnSO4)
Tween 80% in FST	Concentration of Tween in flotation solution (0.0%; 0.05%)
Number of Ascaris	Number of Ascaris eggs added
Number of Trichuris	Number of Trichuris eggs added
Tube	Tube number
Cover time	Period of eggs allowed to float to coverslip
Reading	Order of the reading (1: first coverslip; 2: 2nd coverslip; 3: 3rd coverslip
Recover Ascaris	Number of Ascaris recovered
Recover Trichuris	Number of Trichuris recovered
Acaris_50	Number of Ascaris recovered at 50 micrometer sieve
Acaris_25	Number of Ascaris recovered at 25 micrometer sieve
Trichuris_25	Number of Trichuris recovered at 25 micrometer sieve
QPCR Ascaris	Ct-vale of Ascaris qPCR
QPCR Trichuris	Ct-vale of Trichuris qPCR
