# Supplementary material for: Assessment of environmental contamination with soil-transmitted helminths life stages at school compounds, households and open markets in Jimma Town, Ethiopia
Source: PLoS Negl Trop Dis. 2022 Apr 4;16(4):e0010307. doi: 10.1371/journal.pntd.0010307 (PMC9009776; doi:10.1371/journal.pntd.0010307)
Supplement: S2 Data — (XLSX) [file pntd.0010307.s010.xlsx]

## Sheet: Data
Site	Sample ID	Sticker ID	ALM	ALPM	ALQPCR	ALPQCRP	TTM	TTPM	TTQPCR	TTPQPCR	HWM	HWPM	AD/NAQPCR	AD/NA PQPCR	SSQPCR	SSPQPCR	EVPM	EV QPCR	EVPQPCR	TPM	TSQPCR	TSPQPCR	HPM	HQPCR	HPQPCR	SMPM	SMQPCR	SMPQPCR
ET_JM	PG_1	DNA_Soil_001	0	0	0	0	0	0	0	0	0	0	0	0	0	0	0	0	0	0	0	0	0	0	0	0	0	0
ET_JM	PG_2	DNA_Soil_002	0	0	0	0	0	0	0	0	0	0	0	0	0	0	0	0	0	0	28.02	1	0	0	0	0	0	0
ET_JM	PG_3	DNA_Soil_003	0	0	0	0	0	0	23.05	1	0	0	0	0	0	0	0	0	0	0	0	0	0	0	0	0	0	0
ET_JM	PG_4	DNA_Soil_004	0	0	36.09	1	0	0	0	0	0	0	0	0	0	0	0	0	0	0	0	0	0	0	0	0	0	0
ET_JM	PG_5	DNA_Soil_005	2	1	0	0	0	0	0	0	0	0	0	0	0	0	0	0	0	0	0	0	0	0	0	0	0	0
ET_JM	PG_6	DNA_Soil_006	13	1	0	0	0	0	0	0	0	0	0	0	0	0	0	0	0	0	0	0	0	0	0	0	0	0
ET_JM	ME_7	DNA_Soil_007	5	1	24.01	1	0	0	35.86	1	3	1	0	0	0	0	0	0	0	1	24.75	1	0	0	0	0	29.72	1
ET_JM	FE_8	DNA_Soil_008	70	1	0	0	0	0	0	0	0	0	0	0	0	0	0	0	0	0	0	0	0	0	0	0	0	0
ET_JM	IL_9	DNA_Soil_009	0	0	0	0	0	0	0	0	0	0	0	0	0	0	0	0	0	0	0	0	0	0	0	0	0	0
ET_JM	BY_10	DNA_Soil_010	0	0	0	0	0	0	0	0	1	1	0	0	0	0	0	0	0	0	0	0	0	0	0	0	0	0
ET_JM	BL_11	DNA_Soil_011	55	1	0	0	0	0	0	0	0	0	0	0	0	0	0	0	0	0	0	0	0	0	0	0	0	0
ET_JM	CR_12	DNA_Soil_012	6	1	0	0	0	0	0	0	0	0	36.21	1	0	0	0	0	0	0	0	0	0	0	0	0	0	0
ET_JM	CR_13	DNA_Soil_013	20	1	28.63	1	0	0	0	0	0	0	0	0	0	0	0	0	0	0	23.36	1	0	31.33	1	0	0	0
ET_JM	CR_14	DNA_Soil_014	6	1	28.63	1	0	0	0	0	0	0	0	0	0	0	0	0	0	0	24.92	1	0	0	0	0	0	0
ET_JM	CR_15	DNA_Soil_015	8	1	0	0	0	0	0	0	0	0	37.95	1	0	0	0	0	0	0	26.9	1	0	0	0	0	0	0
ET_JM	CR_16	DNA_Soil_016	0	0	22.55	1	0	0	0	0	0	0	0	0	0	0	0	0	0	0	26.68	1	0	26.57	1	0	0	0
ET_JM	CR_17	DNA_Soil_017	0	0	0	0	0	0	0	0	0	0	0	0	0	0	0	0	0	0	25.76	1	0	0	0	0	0	0
ET_JM	PG_18	DNA_Soil_018	5	1	29.97	1	0	0	0	0	0	0	0	0	0	0	0	0	0	0	0	0	0	0	0	0	0	0
ET_JM	PG_19	DNA_Soil_019	2	1	32.41	1	0	0	0	0	0	0	0	0	0	0	0	0	0	0	0	0	0	0	0	0	0	0
ET_JM	PG_20	DNA_Soil_020	3	1	0	0	0	0	0	0	0	0	0	0	0	0	0	0	0	0	0	0	0	0	0	0	0	0
ET_JM	PG_21	DNA_Soil_021	0	0	0	0	0	0	0	0	0	0	0	0	0	0	0	0	0	0	0	0	0	0	0	0	0	0
ET_JM	PG_22	DNA_Soil_022	5	1	0	0	0	0	0	0	0	0	0	0	0	0	0	0	0	0	27.78	1	0	0	0	0	0	0
ET_JM	PG_23	DNA_Soil_023	20	1	0	0	0	0	24.47	1	0	0	0	0	0	0	0	0	0	0	0	0	0	0	0	0	0	0
ET_JM	ME_24	DNA_Soil_024	0	0	0	0	0	0	0	0	0	0	0	0	0	0	0	0	0	0	31.67	1	0	0	0	0	0	0
ET_JM	FE 8_25	DNA_Soil_025	20	1	21.11	1	0	0	0	0	0	0	0	0	0	0	0	0	0	0	27.05	1	0	0	0	0	0	0
ET_JM	IL_26	DNA_Soil_026	6	1	0	0	0	0	0	0	0	0	0	0	0	0	0	0	0	0	0	0	0	0	0	0	0	0
ET_JM	BL_27	DNA_Soil_027	25	1	26.01	1	0	0	0	0	0	0	0	0	0	0	0	0	0	0	28.89	1	0	0	0	0	0	0
ET_JM	BY_28	DNA_Soil_028	10	1	20.07	1	0	0	0	0	0	0	0	0	0	0	0	0	0	0	0	0	0	0	0	0	0	0
ET_JM	CR_29	DNA_Soil_029	45	1	26.29	1	3	1	29.2	1	0	0	0	0	0	0	0	30.5	1	0	24.07	1	0	0	0	0	0	0
ET_JM	CR_30	DNA_Soil_030	32	1	34.84	1	0	0	0	0	0	0	0	0	0	0	0	0	0	0	25.81	1	0	36.94	1	0	0	0
ET_JM	CR_31	DNA_Soil_031	58	1	19.91	1	1	1	32.92	1	0	0	0	0	0	0	0	0	0	0	25.86	1	0	0	0	0	0	0
ET_JM	CR_32	DNA_Soil_032	6	1	25.86	1	0	0	33.08	1	0	0	0	0	0	0	0	0	0	0	26.59	1	0	0	0	0	0	0
ET_JM	CR_33	DNA_Soil_033	0	0	29.04	1	0	0	0	0	0	0	0	0	0	0	0	0	0	0	0	0	0	0	0	0	0	0
ET_JM	CR_34	DNA_Soil_034	17	1	27.79	1	0	0	32.32	1	0	0	0	0	0	0	0	0	0	0	26.23	1	0	0	0	0	0	0
ET_JM	PG_35	DNA_Soil_035	8	1	0	0	0	0	0	0	0	0	0	0	0	0	0	0	0	0	0	0	0	0	0	0	0	0
ET_JM	PG_36	DNA_Soil_036	0	0	0	0	0	0	0	0	0	0	0	0	0	0	0	0	0	0	0	0	0	0	0	0	0	0
ET_JM	PG_37	DNA_Soil_037	16	1	0	0	0	0	0	0	0	0	0	0	0	0	0	0	0	0	0	0	0	0	0	0	0	0
ET_JM	PG_38	DNA_Soil_038	34	1	0	0	0	0	0	0	0	0	0	0	0	0	0	0	0	0	0	0	0	0	0	0	0	0
ET_JM	PG_39	DNA_Soil_039	16	1	0	0	0	0	0	0	0	0	0	0	0	0	0	0	0	0	0	0	0	0	0	0	0	0
ET_JM	PG_40	DNA_Soil_040	40	1	0	0	0	0	0	0	0	0	0	0	0	0	0	0	0	0	0	0	0	0	0	0	0	0
ET_JM	ME_41	DNA_Soil_041	10	1	22.81	1	0	0	0	0	0	0	0	0	0	0	0	0	0	0	0	0	0	0	0	0	0	0
ET_JM	FE_42	DNA_Soil_042	20	1	16.76	1	0	0	0	0	0	0	0	0	0	0	0	0	0	0	26.32	1	0	0	0	0	0	0
ET_JM	IL_ 43	DNA_Soil_043	30	1	21	1	0	0	0	0	0	0	0	0	0	0	0	0	0	0	35.64	1	0	0	0	0	0	0
ET_JM	BL_44	DNA_Soil_044	60	1	22.35	1	0	0	0	0	0	0	0	0	0	0	0	0	0	0	0	0	0	0	0	0	0	0
ET_JM	BY_45	DNA_Soil_045	3	1	0	0	0	0	0	0	0	0	0	0	0	0	0	0	0	0	0	0	0	0	0	0	0	0
ET_JM	CR_46	DNA_Soil_046	8	1	0	0	0	0	0	0	0	0	0	0	33.23	1	0	0	0	0	29.78	1	0	0	0	0	0	0
ET_JM	CR_47	DNA_Soil_047	15	1	0	0	0	0	0	0	0	0	0	0	33.09	1	0	21.24	1	0	26.69	1	0	0	0	0	0	0
ET_JM	CR_48	DNA_Soil_048	18	1	30.98	1	0	0	33.52	1	0	0	0	0	0	0	0	30.83	1	0	27.85	1	0	0	0	0	0	0
ET_JM	CR_49	DNA_Soil_049	15	1	37.33	0	0	0	0	0	0	0	0	0	0	0	0	0	0	0	25.94	1	0	0	0	0	0	0
ET_JM	CR_50	DNA_Soil_050	6	1	0	0	0	0	0	0	0	0	0	0	0	0	0	35.24	1	0	27.81	1	0	0	0	0	0	0
ET_JM	CR_51	DNA_Soil_051	25	1	28.48	1	0	0	0	0	0	0	0	0	0	0	0	0	0	0	26.65	1	0	0	0	0	0	0
ET_JM	PG_52	DNA_Soil_052	10	1	0	0	0	0	0	0	0	0	0	0	0	0	0	0	0	0	0	0	0	0	0	0	0	0
ET_JM	PG_53	DNA_Soil_053	0	0	0	0	0	0	0	0	0	0	0	0	0	0	0	0	0	0	0	0	0	0	0	0	0	0
ET_JM	PG_54	DNA_Soil_054	2	1	0	0	0	0	0	0	0	0	0	0	0	0	0	0	0	0	28.29	1	0	0	0	0	0	0
ET_JM	PG_55	DNA_Soil_055	5	1	0	0	0	0	0	0	0	0	0	0	0	0	0	0	0	0	32.52	1	0	0	0	0	0	0
ET_JM	PG_56	DNA_Soil_056	0	0	0	0	0	0	0	0	0	0	0	0	0	0	0	0	0	0	0	0	0	0	0	0	0	0
ET_JM	PG_57	DNA_Soil_057	16	1	0	0	0	0	0	0	0	0	0	0	0	0	0	0	0	0	0	0	0	0	0	0	0	0
ET_JM	ME_58	DNA_Soil_058	14	1	31.76	1	0	0	0	0	0	0	0	0	0	0	0	0	0	0	0	0	0	0	0	0	0	0
ET_JM	FE_59	DNA_Soil_059	0	0	0	0	0	0	0	0	0	0	0	0	0	0	0	0	0	0	29.59	1	0	0	0	0	0	0
ET_JM	IL_60	DNA_Soil_060	15	1	0	0	0	0	0	0	0	0	0	0	0	0	0	0	0	0	0	0	0	0	0	0	0	0
ET_JM	BL_61	DNA_Soil_061	0	0	0	0	0	0	0	0	0	0	0	0	0	0	0	0	0	0	0	0	0	0	0	0	0	0
ET_JM	BY_62	DNA_Soil_062	20	1	15.57	1	3	1	19.02	1	0	0	0	0	0	0	0	0	0	0	27.01	1	0	0	0	0	0	0
ET_JM	CR_63	DNA_Soil_063	1	1	26.28	1	0	0	0	0	0	0	0	0	0	0	0	0	0	0	27.22	1	0	36.94	1	0	0	0
ET_JM	CR_64	DNA_Soil_064	4	1	35.13	1	0	0	0	0	0	0	0	0	0	0	0	0	0	0	26.53	1	0	0	0	0	0	0
ET_JM	CR_65	DNA_Soil_065	0	0	0	0	0	0	33.89	1	0	0	0	0	0	0	0	0	0	0	26.94	1	0	0	0	0	0	0
ET_JM	CR_66	DNA_Soil_066	5	1	0	0	0	0	31.08	1	0	0	0	0	0	0	0	0	0	0	26.22	1	0	0	0	0	0	0
ET_JM	CR_67	DNA_Soil_067	6	1	28.37	1	0	0	0	0	0	0	0	0	0	0	0	0	0	0	24.37	1	0	0	0	0	0	0
ET_JM	CR_68	DNA_Soil_068	0	0	0	0	0	0	30.13	1	0	0	0	0	0	0	0	0	0	0	25.34	1	0	0	0	0	0	0
ET_JM	PG_69	DNA_Soil_069	0	0	0	0	0	0	0	0	0	0	0	0	0	0	0	0	0	0	26.29	1	0	0	0	0	0	0
ET_JM	PG_70	DNA_Soil_070	17	1	34.35	1	0	0	0	0	0	0	0	0	0	0	0	0	0	0	0	0	0	0	0	0	0	0
ET_JM	PG_71	DNA_Soil_071	0	0	0	0	0	0	0	0	0	0	0	0	0	0	0	0	0	0	27.48	1	0	0	0	0	0	0
ET_JM	PG_72	DNA_Soil_072	2	1	0	0	0	0	0	0	0	0	0	0	0	0	0	0	0	0	0	0	0	0	0	0	0	0
ET_JM	PG_73	DNA_Soil_073	5	1	0	0	0	0	0	0	0	0	0	0	0	0	0	0	0	0	0	0	0	0	0	0	0	0
ET_JM	PG_74	DNA_Soil_074	0	0	16.6	1	1	1	20.88	1	0	0	0	0	0	0	0	0	0	0	0	0	0	0	0	0	0	0
ET_JM	ME_75	DNA_Soil_075	10	1	30.74	1	0	0	32.22	1	0	0	0	0	0	0	0	0	0	0	0	0	0	0	0	0	0	0
ET_JM	FE_76	DNA_Soil_076	3	1	30.11	1	0	0	0	0	0	0	0	0	0	0	0	0	0	0	30.41	1	0	0	0	0	0	0
ET_JM	IL_77	DNA_Soil_077	2	1	35.56	1	0	0	0	0	0	0	0	0	0	0	0	0	0	0	0	0	0	0	0	0	0	0
ET_JM	BL_78	DNA_Soil_078	0	0	0	0	0	0	0	0	0	0	0	0	0	0	0	0	0	0	0	0	0	0	0	0	0	0
ET_JM	BY_79	DNA_Soil_079	0	0	0	0	0	0	0	0	0	0	0	0	0	0	0	0	0	0	0	0	0	0	0	0	0	0
ET_JM	CR_80	DNA_Soil_080	0	0	22.45	1	0	0	0	0	1	1	0	0	0	0	0	0	0	0	24.43	1	0	0	0	0	0	0
ET_JM	CR_81	DNA_Soil_081	2	1	22.53	1	0	0	0	0	1	1	0	0	0	0	0	0	0	0	26.63	1	0	0	0	0	0	0
ET_JM	CR_82	DNA_Soil_082	0	0	26.12	1	0	0	0	0	0	0	0	0	0	0	0	0	0	0	21.06	1	0	0	0	0	0	0
ET_JM	CR_83	DNA_Soil_083	2	1	29.8	1	0	0	0	0	0	0	0	0	0	0	0	0	0	0	23.99	1	0	0	0	0	0	0
ET_JM	CR_84	DNA_Soil_084	5	1	29.94	1	1	1	0	0	0	0	0	0	0	0	0	0	0	0	26.48	1	0	0	0	0	0	0
ET_JM	CR_85	DNA_Soil_085	6	1	32.72	1	0	0	0	0	0	0	0	0	0	0	0	0	0	0	25.19	1	0	0	0	0	0	0
ET_JM	PG_86	DNA_Soil_086	0	0	0	0	0	0	22.19	1	0	0	0	0	0	0	0	0	0	0	27.82	1	0	0	0	0	0	0
ET_JM	PG_87	DNA_Soil_087	0	0	0	0	0	0	0	0	0	0	0	0	0	0	0	0	0	0	29.84	1	0	0	0	0	0	0
ET_JM	PG_88	DNA_Soil_088	0	0	0	0	0	0	0	0	0	0	0	0	0	0	0	0	0	0	28.46	1	0	0	0	0	0	0
ET_JM	PG_89	DNA_Soil_089	0	0	0	0	0	0	0	0	0	0	0	0	0	0	0	0	0	0	0	0	0	0	0	0	0	0
ET_JM	PG_90	DNA_Soil_090	0	0	0	0	0	0	0	0	0	0	0	0	0	0	0	0	0	0	0	0	0	0	0	0	0	0
ET_JM	PG_91	DNA_Soil_091	0	0	0	0	0	0	0	0	0	0	0	0	0	0	0	0	0	0	0	0	0	0	0	0	0	0
ET_JM	ME_92	DNA_Soil_092	2	1	17.15	1	0	0	32.39	1	0	0	0	0	0	0	0	0	0	0	29.05	1	0	0	0	0	0	0
ET_JM	FE_93	DNA_Soil_093	4	1	22.77	1	0	0	32.78	1	0	0	0	0	0	0	0	0	0	0	0	0	0	0	0	0	0	0
ET_JM	IL_94	DNA_Soil_094	0	0	27.72	1	0	0	0	0	0	0	0	0	0	0	0	0	0	0	0	0	0	0	0	0	0	0
ET_JM	BL_95	DNA_Soil_095	0	0	0	0	0	0	0	0	0	0	0	0	0	0	0	0	0	0	0	0	0	0	0	0	0	0
ET_JM	BY_96	DNA_Soil_096	1	1	0	0	0	0	0	0	0	0	0	0	0	0	0	0	0	0	0	0	0	0	0	0	0	0
ET_JM	CR_97	DNA_Soil_097	0	0	0	0	1	1	0	0	0	0	0	0	0	0	0	0	0	0	31.4	1	0	0	0	0	0	0
ET_JM	CR_98	DNA_Soil_098	2	1	32.32	1	1	1	28.06	1	0	0	0	0	0	0	0	27.13	1	0	26.66	1	0	0	0	0	0	0
ET_JM	CR_99	DNA_Soil_099	0	0	0	0	0	0	32.59	1	0	0	0	0	0	0	0	0	0	0	28.87	1	0	0	0	0	0	0
ET_JM	CR_100	DNA_Soil_100	0	0	0	0	0	0	0	0	0	0	0	0	0	0	0	0	0	0	30.26	1	0	0	0	0	0	0
ET_JM	CR_101	DNA_Soil_101	0	0	37.25	1	0	0	0	0	0	0	0	0	0	0	0	0	0	0	30.05	1	0	0	0	0	0	0
ET_JM	CR_102	DNA_Soil_102	0	0	0	0	0	0	34.83	1	0	0	0	0	0	0	0	25.74	1	0	26.49	1	0	0	0	0	0	0
ET_JM	PG_103	DNA_Soil_103	0	0	0	0	0	0	0	0	0	0	0	0	0	0	0	0	0	0	0	0	0	0	0	0	0	0
ET_JM	PG_104	DNA_Soil_104	10	1	0	0	0	0	0	0	0	0	0	0	0	0	0	0	0	0	0	0	0	0	0	0	0	0
ET_JM	PG_105	DNA_Soil_105	0	0	0	0	0	0	0	0	0	0	0	0	0	0	0	0	0	0	0	0	0	0	0	0	0	0
ET_JM	PG_106	DNA_Soil_106	2	1	0	0	0	0	0	0	0	0	0	0	0	0	0	0	0	0	0	0	0	0	0	0	0	0
ET_JM	PG_107	DNA_Soil_107	2	1	0	0	0	0	0	0	0	0	0	0	0	0	0	0	0	0	33.75	1	0	0	0	0	0	0
ET_JM	PG_108	DNA_Soil_108	2	1	0	0	1	1	0	0	0	0	0	0	0	0	0	0	0	0	37.47	1	0	0	0	0	0	0
ET_JM	ME_109	DNA_Soil_109	0	0	0	0	0	0	0	0	0	0	0	0	0	0	0	0	0	0	32.63	1	0	0	0	0	0	0
ET_JM	FE_110	DNA_Soil_110	2	1	26.29	1	0	0	0	0	0	0	0	0	0	0	0	0	0	0	30.04	1	0	0	0	0	0	0
ET_JM	IL_111	DNA_Soil_111	0	0	0	0	0	0	0	0	3	1	0	0	0	0	0	0	0	0	33.2	1	0	0	0	0	0	0
ET_JM	BL_112	DNA_Soil_112	0	0	0	0	0	0	0	0	0	0	0	0	0	0	0	0	0	0	29.46	1	0	0	0	0	0	0
ET_JM	BY_113	DNA_Soil_113	2	1	0	0	0	0	0	0	0	0	0	0	0	0	0	0	0	0	0	0	0	0	0	0	0	0
ET_JM	CR_114	DNA_Soil_114	0	0	0	0	0	0	0	0	0	0	0	0	0	0	0	0	0	0	24.18	1	0	0	0	0	0	0
ET_JM	CR_115	DNA_Soil_115	0	0	0	0	0	0	0	0	0	0	0	0	0	0	0	0	0	0	0	0	0	0	0	1	0	0
ET_JM	CR_116	DNA_Soil_116	0	0	0	0	0	0	0	0	0	0	0	0	0	0	0	0	0	0	26.78	1	0	0	0	0	0	0
ET_JM	CR_117	DNA_Soil_117	0	0	0	0	0	0	0	0	0	0	0	0	0	0	0	0	0	0	0	0	0	0	0	0	0	0
ET_JM	CR_118	DNA_Soil_118	2	1	0	0	0	0	0	0	1	1	0	0	0	0	0	0	0	0	25.73	1	0	0	0	0	0	0
ET_JM	CR_119	DNA_Soil_119	6	1	31.28	1	0	0	25.68	1	0	0	0	0	0	0	0	0	0	0	27.17	1	0	0	0	0	0	0
ET_JM	PG_120	DNA_Soil_120	5	1	0	0	0	0	0	0	0	0	0	0	0	0	0	0	0	0	0	0	0	0	0	0	0	0
ET_JM	PG_121	DNA_Soil_121	0	0	0	0	0	0	0	0	0	0	0	0	0	0	0	0	0	0	0	0	0	0	0	0	0	0
ET_JM	PG_122	DNA_Soil_122	0	0	0	0	0	0	0	0	0	0	0	0	0	0	0	0	0	0	0	0	0	0	0	0	0	0
ET_JM	PG_123	DNA_Soil_123	4	1	0	0	0	0	0	0	2	1	0	0	0	0	0	0	0	0	0	0	0	0	0	0	0	0
ET_JM	PG_124	DNA_Soil_124	0	0	0	0	0	0	0	0	0	0	0	0	0	0	0	0	0	0	0	0	0	0	0	0	0	0
ET_JM	PG_125	DNA_Soil_125	0	0	0	0	0	0	0	0	0	0	0	0	0	0	0	0	0	0	0	0	0	0	0	0	0	0
ET_JM	ME_126	DNA_Soil_126	0	0	0	0	0	0	0	0	2	1	0	0	0	0	0	0	0	0	0	0	0	0	0	0	0	0
ET_JM	FE_127	DNA_Soil_127	0	0	23.13	1	0	0	0	0	0	0	0	0	0	0	0	0	0	0	0	0	0	0	0	0	0	0
ET_JM	IL_128	DNA_Soil_128	0	0	0	0	0	0	0	0	10	1	0	0	0	0	0	0	0	0	0	0	0	0	0	0	0	0
ET_JM	BL_129	DNA_Soil_129	0	0	0	0	0	0	0	0	0	0	0	0	0	0	0	0	0	0	0	0	0	0	0	0	0	0
ET_JM	BY_130	DNA_Soil_130	0	0	0	0	0	0	0	0	5	1	0	0	0	0	0	0	0	0	0	0	0	0	0	0	0	0
ET_JM	CR_131	DNA_Soil_131	5	1	28.87	1	0	0	26.01	1	0	0	0	0	0	0	0	22.1	1	0	27.66	1	0	36.1	1	0	0	0
ET_JM	CR_132	DNA_Soil_132	0	0	0	0	0	0	0	0	0	0	0	0	0	0	0	0	0	0	24.98	1	0	0	0	0	0	0
ET_JM	CR_133	DNA_Soil_133	0	0	30.63	1	0	0	0	0	0	0	0	0	0	0	0	35.57	1	0	26.1	1	0	0	0	0	0	0
ET_JM	CR_134	DNA_Soil_134	0	0	0	0	0	0	0	0	0	0	0	0	0	0	0	0	0	0	29.5	1	0	0	0	0	0	0
ET_JM	CR_135	DNA_Soil_135	5	1	0	0	0	0	0	0	3	1	0	0	0	0	0	0	0	0	27.25	1	0	0	0	0	0	0
ET_JM	CR_136	DNA_Soil_136	1	1	0	0	0	0	0	0	0	0	0	0	0	0	0	39.01	1	0	28.24	1	0	0	0	0	0	0
ET_JM	PG_137	DNA_Soil_137	0	0	0	0	0	0	25.82	1	0	0	0	0	0	0	0	0	0	0	27.42	1	0	0	0	0	0	0
ET_JM	PG_138	DNA_Soil_138	0	0	0	0	0	0	0	0	0	0	0	0	0	0	0	0	0	0	0	0	0	0	0	0	0	0
ET_JM	PG_139	DNA_Soil_139	0	0	0	0	0	0	0	0	0	0	0	0	0	0	0	0	0	0	0	0	0	0	0	0	0	0
ET_JM	PG_140	DNA_Soil_140	4	1	0	0	0	0	0	0	0	0	0	0	0	0	0	0	0	0	0	0	0	0	0	0	0	0
ET_JM	PG_141	DNA_Soil_141	0	0	0	0	0	0	0	0	1	1	0	0	0	0	0	0	0	0	0	0	0	0	0	0	0	0
ET_JM	PG_142	DNA_Soil_142	0	0	0	0	0	0	0	0	1	1	0	0	0	0	0	0	0	0	0	0	0	0	0	0	0	0
ET_JM	ME_143	DNA_Soil_143	0	0	0	0	0	0	27.12	1	1	1	0	0	0	0	0	0	0	0	0	0	0	0	0	0	0	0
ET_JM	FE_144	DNA_Soil_144	0	0	0	0	0	0	0	0	0	0	0	0	0	0	0	0	0	0	29.82	1	0	0	0	0	0	0
ET_JM	IL_145	DNA_Soil_145	2	1	0	0	0	0	0	0	1	1	0	0	0	0	0	0	0	0	0	0	0	0	0	0	0	0
ET_JM	BL_146	DNA_Soil_146	6	1	19.03	1	0	0	0	0	18	1	0	0	0	0	0	0	0	0	0	0	0	0	0	0	0	0
ET_JM	BY_147	DNA_Soil_147	0	0	0	0	0	0	0	0	0	0	0	0	0	0	0	0	0	0	0	0	0	0	0	0	0	0
ET_JM	CR_148	DNA_Soil_148	5	1	0	0	0	0	0	0	0	0	0	0	0	0	1	0	0	0	0	0	0	0	0	0	0	0
ET_JM	CR_149	DNA_Soil_149	0	0	0	0	0	0	0	0	0	0	0	0	0	0	0	0	0	0	29.08	1	0	0	0	0	0	0
ET_JM	CR_150	DNA_Soil_150	2	1	0	0	0	0	0	0	0	0	0	0	0	0	0	0	0	0	27.7	1	0	0	0	0	0	0
ET_JM	CR_151	DNA_Soil_151	1	1	0	0	0	0	0	0	1	1	0	0	0	0	0	0	0	0	27.82	1	0	0	0	0	0	0
ET_JM	CR_152	DNA_Soil_152	0	0	0	0	0	0	0	0	0	0	0	0	0	0	0	0	0	0	26.64	1	0	0	0	0	0	0
ET_JM	CR_153	DNA_Soil_153	0	0	32.81	1	0	0	0	0	0	0	0	0	0	0	0	25.41	1	0	0	0	0	0	0	0	0	0
ET_JM	PG_154	DNA_Soil_154	0	0	39.13	1	0	0	21.88	1	0	0	0	0	0	0	0	0	0	0	0	0	0	0	0	0	0	0
ET_JM	PG_155	DNA_Soil_155	0	0	0	0	0	0	0	0	0	0	0	0	0	0	0	0	0	0	0	0	0	0	0	0	0	0
ET_JM	PG_156	DNA_Soil_156	0	0	24.62	1	0	0	0	0	0	0	0	0	0	0	0	0	0	0	0	0	0	0	0	0	0	0
ET_JM	PG_157	DNA_Soil_157	0	0	0	0	0	0	0	0	0	0	0	0	0	0	0	0	0	0	0	0	0	0	0	0	0	0
ET_JM	PG_158	DNA_Soil_158	0	0	0	0	0	0	0	0	0	0	0	0	0	0	0	0	0	0	0	0	0	0	0	0	0	0
ET_JM	PG_159	DNA_Soil_159	0	0	0	0	0	0	0	0	0	0	0	0	0	0	0	0	0	0	0	0	0	0	0	0	0	0
ET_JM	ME_160	DNA_Soil_160	0	0	26.17	1	0	0	0	0	0	0	0	0	0	0	0	0	0	0	0	0	0	0	0	0	0	0
ET_JM	FE_161	DNA_Soil_161	0	0	0	0	0	0	0	0	0	0	0	0	0	0	0	0	0	0	30.58	1	0	0	0	0	0	0
ET_JM	BL_162	DNA_Soil_162	9	1	0	0	0	0	0	0	0	0	0	0	0	0	0	0	0	0	30.17	1	0	0	0	0	0	0
ET_JM	BL_163	DNA_Soil_163	4	1	0	0	0	0	0	0	0	0	0	0	0	0	0	0	0	0	35.78	1	0	0	0	0	0	0
ET_JM	BY_164	DNA_Soil_164	0	0	0	0	0	0	0	0	0	0	0	0	0	0	0	0	0	0	0	0	0	0	0	0	0	0
ET_JM	CR_165	DNA_Soil_165	3	1	0	0	0	0	0	0	0	0	0	0	0	0	0	21.46	1	0	23.24	1	0	0	0	0	0	0
ET_JM	CR_166	DNA_Soil_166	0	0	37.2	1	0	0	0	0	0	0	0	0	0	0	0	0	0	0	27.41	1	0	0	0	0	0	0
ET_JM	CR_167	DNA_Soil_167	0	0	0	0	0	0	0	0	0	0	0	0	0	0	0	20.92	1	0	24.5	1	0	0	0	0	0	0
ET_JM	CR_168	DNA_Soil_168	2	1	0	0	0	0	0	0	1	1	0	0	0	0	0	28.57	1	0	21.77	1	0	0	0	0	0	0
ET_JM	CR_169	DNA_Soil_169	6	1	0	0	0	0	30.71	1	0	0	0	0	0	0	0	20.71	1	0	25.33	1	0	0	0	0	0	0
ET_JM	CR_170	DNA_Soil_170	1	1	0	0	0	0	0	0	0	0	0	0	0	0	0	23.75	1	0	23.87	1	0	0	0	0	0	0
ET_JM	HE_171	DNA_Soil_171	0	0	0	0	0	0	0	0	0	0	0	0	0	0	0	0	0	0	0	0	0	0	0	0	0	0
ET_JM	LE_172	DNA_Soil_172	25	1	18.59	1	1	1	0	0	15	1	0	0	0	0	0	0	0	0	27.14	1	0	0	0	0	0	0
ET_JM	kich_173	DNA_Soil_173	3	1	23.93	1	0	0	0	0	0	0	0	0	0	0	0	0	0	0	0	0	0	0	0	0	0	0
ET_JM	BY_174	DNA_Soil_174	23	1	0	0	1	1	0	0	0	0	0	0	21.99	1	0	0	0	0	27.71	1	0	0	0	0	0	0
ET_JM	HE_175	DNA_Soil_175	0	0	0	0	0	0	0	0	0	0	0	0	0	0	0	0	0	0	0	0	0	0	0	0	0	0
ET_JM	LE_176	DNA_Soil_176	15	1	17.15	1	1	1	18.07	1	0	0	0	0	0	0	0	0	0	0	27.24	1	0	0	0	0	0	0
ET_JM	kich_177	DNA_Soil_177	0	0	35.56	1	0	0	0	0	0	0	0	0	0	0	0	0	0	0	0	0	0	0	0	0	0	0
ET_JM	BYH_178	DNA_Soil_178	4	1	0	0	0	0	0	0	2	1	0	0	0	0	0	0	0	0	0	0	0	0	0	0	0	0
ET_JM	HE_179	DNA_Soil_179	1	1	29.39	1	0	0	0	0	0	0	0	0	0	0	0	0	0	0	0	0	0	0	0	0	0	0
ET_JM	LE_180	DNA_Soil_180	18	1	18.43	1	0	0	0	0	0	0	0	0	0	0	0	0	0	0	0	0	0	0	0	0	0	0
ET_JM	kich_181	DNA_Soil_181	0	0	31.27	1	0	0	0	0	0	0	0	0	0	0	0	0	0	0	0	0	0	0	0	0	0	0
ET_JM	BYH_182	DNA_Soil_182	0	0	36.54	1	0	0	0	0	0	0	0	0	0	0	0	0	0	0	0	0	0	0	0	0	0	0
ET_JM	HE_183	DNA_Soil_183	1	1	0	0	0	0	0	0	0	0	0	0	0	0	0	0	0	0	0	0	0	0	0	0	0	0
ET_JM	LE_184	DNA_Soil_184	8	1	0	0	0	0	0	0	0	0	0	0	0	0	0	0	0	0	0	0	0	0	0	0	0	0
ET_JM	Kich_185	DNA_Soil_185	6	1	35.53	1	1	1	0	0	0	0	0	0	0	0	0	0	0	0	0	0	0	0	0	0	0	0
ET_JM	BYH_186	DNA_Soil_186	5	1	21.19	1	0	0	0	0	0	0	0	0	0	0	0	0	0	0	0	0	0	0	0	0	0	0
ET_JM	HE_187	DNA_Soil_187	3	1	0	0	0	0	0	0	0	0	0	0	0	0	0	0	0	0	0	0	0	0	0	0	0	0
ET_JM	LE_188	DNA_Soil_188	2	1	37	1	0	0	0	0	0	0	0	0	0	0	0	0	0	0	0	0	0	0	0	0	0	0
ET_JM	kich_189	DNA_Soil_189	0	0	0	0	0	0	0	0	5	1	0	0	0	0	0	0	0	0	28.21	1	0	0	0	0	0	0
ET_JM	BYH_190	DNA_Soil_190	5	1	0	0	0	0	0	0	0	0	0	0	0	0	0	0	0	0	0	0	0	0	0	0	0	0
ET_JM	HE_191	DNA_Soil_191	0	0	0	0	0	0	0	0	0	0	0	0	0	0	0	0	0	0	0	0	0	0	0	0	0	0
ET_JM	LE_192	DNA_Soil_192	1	1	0	0	0	0	0	0	0	0	0	0	0	0	0	0	0	0	26.08	1	0	0	0	0	0	0
ET_JM	kich_193	DNA_Soil_193	0	0	0	0	0	0	0	0	0	0	0	0	0	0	0	0	0	0	28.25	1	0	0	0	0	0	0
ET_JM	BYH_194	DNA_Soil_194	7	1	0	0	4	1	0	0	1	1	0	0	0	0	0	0	0	0	23.98	1	0	0	0	0	0	0
ET_JM	HE_195	DNA_Soil_195	3	1	21.93	1	0	0	0	0	0	0	0	0	0	0	0	0	0	0	29.51	1	0	0	0	0	0	0
ET_JM	LE_196	DNA_Soil_196	10	1	19.87	1	0	0	0	0	0	0	0	0	0	0	0	0	0	0	28.86	1	0	0	0	0	0	0
ET_JM	kich_197	DNA_Soil_197	10	1	20.48	1	0	0	0	0	0	0	0	0	0	0	0	0	0	0	0	0	1	0	0	0	0	0
ET_JM	BYH_198	DNA_Soil_198	4	1	26.43	1	0	0	0	0	0	0	0	0	0	0	0	0	0	0	0	0	0	0	0	0	0	0
ET_JM	HE_199	DNA_Soil_199	0	0	25.15	1	0	0	0	0	0	0	0	0	0	0	0	0	0	0	0	0	0	0	0	0	0	0
ET_JM	LE_200	DNA_Soil_200	2	1	28.79	1	0	0	0	0	0	0	0	0	0	0	0	0	0	0	29.95	1	0	0	0	0	0	0
ET_JM	kich_201	DNA_Soil_201	0	0	28.66	1	1	1	0	0	0	0	0	0	0	0	0	0	0	0	28.77	1	0	0	0	0	0	0
ET_JM	BYH_202	DNA_Soil_202	9	1	21.16	1	1	1	21.3	1	0	0	0	0	0	0	0	0	0	0	0	0	0	0	0	0	0	0
ET_JM	HE_203	DNA_Soil_203	0	0	0	0	0	0	0	0	0	0	0	0	0	0	0	0	0	0	0	0	0	0	0	0	0	0
ET_JM	LE_204	DNA_Soil_204	32	1	0	0	0	0	33.65	1	0	0	0	0	0	0	0	0	0	0	34.09	1	0	0	0	0	0	0
ET_JM	kich_205	DNA_Soil_205	0	0	0	0	0	0	0	0	0	0	0	0	0	0	1	0	0	0	28.16	1	0	0	0	0	0	0
ET_JM	BYH_206	DNA_Soil_206	0	0	0	0	0	0	0	0	0	0	0	0	0	0	0	0	0	0	27.82	1	0	0	0	0	0	0
ET_JM	HE_207	DNA_Soil_207	0	0	0	0	0	0	0	0	0	0	0	0	0	0	0	0	0	0	31.27	1	0	0	0	0	0	0
ET_JM	LE_208	DNA_Soil_208	0	0	0	0	0	0	0	0	0	0	0	0	0	0	0	0	0	0	29.29	1	0	0	0	0	0	0
ET_JM	kich_209	DNA_Soil_209	0	0	0	0	1	1	0	0	1	1	0	0	0	0	0	0	0	1	24.92	1	0	0	0	0	0	0
ET_JM	BYH_210	DNA_Soil_210	0	0	0	0	0	0	0	0	0	0	0	0	0	0	0	0	0	0	0	0	0	0	0	0	0	0
ET_JM	HE_211	DNA_Soil_211	28	1	17.87	1	0	0	0	0	0	0	0	0	0	0	0	0	0	0	26.98	1	0	0	0	0	0	0
ET_JM	LE_212	DNA_Soil_212	0	0	0	0	0	0	0	0	0	0	0	0	0	0	0	0	0	0	0	0	0	0	0	0	0	0
ET_JM	kich_213	DNA_Soil_213	12	1	22.82	1	0	0	0	0	2	1	0	0	0	0	0	0	0	0	30.23	1	0	0	0	0	0	0
ET_JM	BYH_214	DNA_Soil_214	843	1	33.72	1	0	0	0	0	10	1	0	0	0	0	0	0	0	0	0	0	1	0	0	0	0	0
ET_JM	HE_215	DNA_Soil_215	3	1	29.47	1	4	1	0	0	4	1	0	0	0	0	0	0	0	0	0	0	0	0	0	0	0	0
ET_JM	LE_216	DNA_Soil_216	4	1	30.06	1	6	1	0	0	0	0	0	0	0	0	0	0	0	0	0	0	0	0	0	0	0	0
ET_JM	kich_217	DNA_Soil_217	0	0	0	0	0	0	0	0	0	0	0	0	0	0	0	0	0	0	0	0	0	0	0	0	0	0
ET_JM	BYH_218	DNA_Soil_218	10	1	21.5	1	4	1	0	0	3	1	0	0	0	0	0	0	0	0	26.17	1	1	0	0	0	0	0
ET_JM	HE_219	DNA_Soil_219	4	1	22.25	1	0	0	37.5	1	0	0	0	0	0	0	0	36.82	1	0	27.67	1	1	0	0	0	0	0
ET_JM	LE_220	DNA_Soil_220	16	1	22.79	1	0	0	0	0	0	0	0	0	0	0	0	0	0	0	26.74	1	0	0	0	0	0	0
ET_JM	kich_221	DNA_Soil_221	12	1	26.22	1	0	0	0	0	0	0	0	0	0	0	0	0	0	0	31.56	1	0	0	0	0	0	0
ET_JM	BYH_222	DNA_Soil_222	0	0	23.24	1	0	0	0	0	1	1	0	0	0	0	0	0	0	0	27.51	1	0	0	0	0	0	0
ET_JM	HE_223	DNA_Soil_223	0	0	22.09	1	0	0	0	0	0	0	0	0	0	0	0	0	0	0	28.96	1	0	0	0	0	0	0
ET_JM	LE_224	DNA_Soil_224	4	1	21.12	1	0	0	0	0	5	1	0	0	0	0	0	0	0	0	27.88	1	0	0	0	0	0	0
ET_JM	kich_225	DNA_Soil_225	0	0	34.92	1	0	0	0	0	3	1	0	0	0	0	0	0	0	0	28.78	1	0	0	0	0	0	0
ET_JM	BYH_226	DNA_Soil_226	0	0	0	0	0	0	0	0	0	0	0	0	0	0	0	0	0	0	0	0	0	0	0	0	0	0
ET_JM	HE_227	DNA_Soil_227	14	1	0	0	0	0	0	0	44	1	0	0	0	0	0	0	0	0	26.67	1	0	0	0	0	0	0
ET_JM	LE_228	DNA_Soil_228	5	1	0	0	0	0	0	0	1	1	0	0	0	0	0	0	0	0	30.98	1	0	0	0	0	0	0
ET_JM	kich_229	DNA_Soil_229	0	0	0	0	0	0	0	0	0	0	0	0	38.87	0	0	0	0	0	0	0	0	0	0	0	0	0
ET_JM	BYH_230	DNA_Soil_230	65	1	0	0	1	1	0	0	1	1	0	0	0	0	0	0	0	0	0	0	0	0	0	0	0	0
ET_JM	HE_231	DNA_Soil_231	0	0	23.61	1	0	0	0	0	0	0	0	0	0	0	0	0	0	0	28.42	1	0	0	0	0	0	0
ET_JM	LE_232	DNA_Soil_232	7	1	18.06	1	2	1	32.38	1	5	1	0	0	0	0	0	0	0	1	19.42	1	0	0	0	0	0	0
ET_JM	kich_233	DNA_Soil_233	0	0	21.55	1	0	0	0	0	0	0	0	0	0	0	0	0	0	0	0	0	0	0	0	0	0	0
ET_JM	BYH_234	DNA_Soil_234	0	0	0	0	0	0	0	0	0	0	0	0	0	0	0	0	0	0	24.67	1	0	0	0	0	0	0
ET_JM	HE_235	DNA_Soil_235	0	0	21.09	1	0	0	0	0	0	0	0	0	0	0	0	0	0	0	26.13	1	0	0	0	0	0	0
ET_JM	LE_236	DNA_Soil_236	19	1	18.34	1	0	0	30.99	1	4	1	0	0	0	0	0	0	0	0	0	0	0	0	0	0	0	0
ET_JM	kich_237	DNA_Soil_237	0	0	31.77	1	0	0	0	0	0	0	0	0	0	0	0	0	0	0	28.72	1	0	0	0	0	0	0
ET_JM	BYH_238	DNA_Soil_238	0	0	20.7	1	0	0	0	0	0	0	0	0	0	0	0	0	0	0	30.38	1	0	0	0	0	0	0
ET_JM	HE_239	DNA_Soil_239	0	0	22.93	1	0	0	0	0	0	0	0	0	0	0	0	0	0	0	0	0	0	0	0	0	0	0
ET_JM	LE_240	DNA_Soil_240	8	1	21.62	1	0	0	0	0	0	0	0	0	0	0	0	0	0	0	28.07	1	0	0	0	0	0	0
ET_JM	kich_241	DNA_Soil_241	2	1	0	0	0	0	0	0	0	0	0	0	0	0	0	0	0	0	0	0	0	0	0	0	21.33	1
ET_JM	BYH_242	DNA_Soil_242	0	0	0	0	0	0	0	0	0	0	0	0	0	0	0	0	0	0	0	0	0	0	0	0	0	0
ET_JM	HE_243	DNA_Soil_243	0	0	24.72	1	0	0	0	0	0	0	0	0	0	0	0	0	0	0	0	0	0	0	0	0	0	0
ET_JM	LE_244	DNA_Soil_244	0	0	0	0	0	0	0	0	0	0	0	0	0	0	0	0	0	0	0	0	0	0	0	0	0	0
ET_JM	kich_245	DNA_Soil_245	0	0	0	0	0	0	0	0	2	1	0	0	0	0	0	0	0	0	28.77	1	0	0	0	0	0	0
ET_JM	BYH_246	DNA_Soil_246	0	0	0	0	0	0	0	0	0	0	0	0	0	0	0	32.94	1	0	0	0	0	0	0	0	0	0
ET_JM	HE_247	DNA_Soil_247	0	0	28.78	1	0	0	0	0	0	0	0	0	0	0	0	0	0	0	35.19	1	0	0	0	0	0	0
ET_JM	LE_248	DNA_Soil_248	60	1	31.03	1	1	1	31.68	1	3	1	0	0	0	0	0	0	0	1	33.19	1	0	0	0	0	0	0
ET_JM	kich_249	DNA_Soil_249	0	0	0	0	0	0	0	0	0	0	0	0	0	0	0	0	0	0	28.27	1	0	0	0	0	0	0
ET_JM	BYH_250	DNA_Soil_250	0	0	21.06	1	0	0	22.02	1	0	0	0	0	0	0	0	0	0	0	29.71	1	0	0	0	0	0	0
ET_JM	HE_251	DNA_Soil_251	10	1	22.4	1	0	0	0	0	1	1	0	0	0	0	0	0	0	0	0	0	0	0	0	0	0	0
ET_JM	LE_252	DNA_Soil_252	33	1	0	0	0	0	0	0	0	0	0	0	0	0	0	0	0	0	0	0	0	0	0	0	0	0
ET_JM	kich_253	DNA_Soil_253	0	0	0	0	0	0	0	0	0	0	0	0	0	0	0	0	0	0	0	0	0	0	0	0	0	0
ET_JM	BYH_254	DNA_Soil_254	25	1	0	0	0	0	0	0	60	1	0	0	0	0	0	0	0	0	27.53	1	0	0	0	0	0	0
ET_JM	HE_255	DNA_Soil_255	0	0	21.16	1	0	0	0	0	1	1	0	0	0	0	0	0	0	0	0	0	0	0	0	0	0	0
ET_JM	LE_256	DNA_Soil_256	25	1	21.6	1	0	0	0	0	28	1	0	0	0	0	0	0	0	0	0	0	0	0	0	0	0	0
ET_JM	kich_257	DNA_Soil_257	0	0	0	0	0	0	0	0	0	0	0	0	0	0	0	0	0	0	33.27	1	0	0	0	0	0	0
ET_JM	BYH_258	DNA_Soil_258	5	1	17.48	1	0	0	24.99	1	0	0	0	0	0	0	0	0	0	0	0	0	0	0	0	0	0	0
ET_JM	HE_259	DNA_Soil_259	4	1	21.25	1	0	0	0	0	280	1	0	0	0	0	0	0	0	0	32.44	1	0	0	0	0	0	0
ET_JM	LE_260	DNA_Soil_260	0	0	0	0	0	0	0	0	7	1	0	0	0	0	0	0	0	0	28.87	1	1	0	0	0	0	0
ET_JM	kich_261	DNA_Soil_261	3	1	0	0	0	0	0	0	16	1	0	0	0	0	0	0	0	0	0	0	0	0	0	0	0	0
ET_JM	BYH_262	DNA_Soil_262	0	0	0	0	0	0	23.02	1	4	1	0	0	0	0	0	0	0	0	0	0	0	0	0	0	0	0
ET_JM	HE_263	DNA_Soil_263	0	0	0	0	0	0	0	0	4	1	0	0	0	0	0	0	0	0	0	0	0	0	0	0	0	0
ET_JM	LE_264	DNA_Soil_264	12	1	0	0	0	0	0	0	20	1	0	0	0	0	0	0	0	0	26.78	1	0	0	0	0	0	0
ET_JM	kich_265	DNA_Soil_265	8	1	0	0	0	0	0	0	12	1	0	0	0	0	0	0	0	0	0	0	0	0	0	0	0	0
ET_JM	BYH_266	DNA_Soil_266	0	0	31.95	1	2	1	0	0	2	1	0	0	0	0	0	0	0	0	31.09	1	0	0	0	0	0	0
ET_JM	HE_267	DNA_Soil_267	0	0	0	0	0	0	0	0	0	0	0	0	0	0	0	0	0	0	26.88	1	0	0	0	0	0	0
ET_JM	LE_268	DNA_Soil_268	0	0	0	0	1	1	0	0	2	1	0	0	0	0	0	0	0	0	28.43	1	0	0	0	0	0	0
ET_JM	kich_269	DNA_Soil_269	2	1	36.33	1	0	0	0	0		0	0	0	0	0	0	0	0	0	25.35	1	0	0	0	0	0	0
ET_JM	BYH_270	DNA_Soil_270	0	0	32.91	1	0	0	0	0	1	1	0	0	0	0	0	0	0	0	30.78	1	0	0	0	0	0	0
ET_JM	HE_271	DNA_Soil_271	0	0	0	0	0	0	0	0	0	0	0	0	0	0	0	0	0	0	0	0	0	0	0	0	0	0
ET_JM	LE_272	DNA_Soil_272	3	1	0	0	0	0	0	0	0	0	0	0	0	0	0	0	0	0	0	0	0	0	0	0	0	0
ET_JM	kich_273	DNA_Soil_273	0	0	28.65	1	0	0	22.75	1	0	0	0	0	0	0	0	0	0	0	26.29	1	0	0	0	0	0	0
ET_JM	BYH_274	DNA_Soil_274	95	1	0	0	0	0	25.34	1	32	1	0	0	0	0	0	0	0	0	27.74	1	0	0	0	0	0	0
ET_JM	HE_275	DNA_Soil_275	4	1	0	0	0	0	0	0	0	0	0	0	0	0	0	0	0	0	0	0	0	0	0	0	0	0
ET_JM	LE_276	DNA_Soil_276	3	1	0	0	0	0	0	0	4	1	0	0	0	0	0	0	0	0	33.38	1	0	0	0	0	0	0
ET_JM	Kich_277	DNA_Soil_277	0	0	0	0	0	0	0	0	0	0	0	0	0	0	0	0	0	0	0	0	0	0	0	0	0	0
ET_JM	BYH_278	DNA_Soil_278	4	1	0	0	0	0	0	0	0	0	0	0	0	0	0	0	0	0	0	0	0	0	0	0	0	0
ET_JM	HE_279	DNA_Soil_279	0	0	0	0	0	0	0	0	0	0	0	0	0	0	0	0	0	0	0	0	0	0	0	0	0	0
ET_JM	LE_280	DNA_Soil_280	0	0	0	0	0	0	0	0	1	1	0	0	0	0	0	0	0	0	0	0	0	0	0	0	0	0
ET_JM	kich_281	DNA_Soil_281	12	1	19.85	1	0	0	21.74	1	0	0	0	0	32.16	1	0	0	0	0	30.34	1	0	25.03	1	0	0	0
ET_JM	BYH_282	DNA_Soil_282	50	1	18.45	1	0	0	24.58	1	4	1	0	0	0	0	0	0	0	0	27.39	1	0	0	0	0	0	0
ET_JM	HE_283	DNA_Soil_283	1	1	0	0	0	0	24.94	1	0	0	0	0	0	0	0	0	0	0	34.42	1	0	0	0	0	0	0
ET_JM	LE_284	DNA_Soil_284	12	1	21.22	1	1	1	0	0	0	0	0	0	22.96	1	0	0	0	0	28.05	1	0	0	0	0	0	0
ET_JM	kich_285	DNA_Soil_285	1	1	0	0	0	0	0	0	0	0	0	0	0	0	0	0	0	0	34.55	1	0	0	0	0	0	0
ET_JM	BYH_286	DNA_Soil_286	2	1	0	0	0	0	0	0	0	0	0	0	0	0	0	0	0	0	38.82	0	0	0	0	0	0	0
ET_JM	HE_287	DNA_Soil_287	0	0	24.85	1	0	0	0	0	0	0	0	0	0	0	0	0	0	0	28.1	1	0	0	0	0	0	0
ET_JM	LE_288	DNA_Soil_288	0	0	28.99	1	0	0	0	0	0	0	0	0	0	0	0	0	0	0	0	0	0	0	0	0	0	0
ET_JM	kich_289	DNA_Soil_289	0	0	0	0	0	0	0	0	0	0	0	0	0	0	0	0	0	0	0	0	0	0	0	0	0	0
ET_JM	BYH_290	DNA_Soil_290	0	0	0	0	0	0	0	0	0	0	0	0	0	0	0	0	0	0	0	0	0	0	0	0	0	0
ET_JM	HE_291	DNA_Soil_291	8	1	24.19	1	0	0	28.18	1	0	0	0	0	0	0	0	0	0	1	22.38	1	1	0	0	0	0	0
ET_JM	LE_292	DNA_Soil_292	4	1	0	0	0	0	20.13	1	0	0	0	0	0	0	0	0	0	0	26.14	1	0	0	0	0	0	0
ET_JM	kich_293	DNA_Soil_293	6	1	25.79	1	0	0	22.89	1	0	0	0	0	0	0	0	0	0	1	24.93	1	1	0	0	0	0	0
ET_JM	BYH_294	DNA_Soil_294	3	1	33.05	1	0	0	0	0	0	0	0	0	0	0	0	0	0	0	25.73	1	0	35.03	1	0	0	0
ET_JM	HE_295	DNA_Soil_295	7	1	33.96	1	0	0	0	0	0	0	0	0	0	0	0	0	0	0	26.79	1	0	0	0	0	0	0
ET_JM	LE_296	DNA_Soil_296	2	1	0	0	0	0	22.35	1	0	0	0	0	0	0	0	0	0	0	0	0	0	0	0	0	0	0
ET_JM	kich_297	DNA_Soil_297	8	1	0	0	0	0	0	0	1	1	0	0	0	0	0	0	0	0	0	0	0	0	0	0	0	0
ET_JM	BYH_298	DNA_Soil_298	42	1	0	0	0	0	0	0	20	1	0	0	0	0	0	0	0	0	30.32	1	0	0	0	0	0	0
ET_JM	HE_299	DNA_Soil_299	0	0	27.85	1	0	0	0	0	1	1	0	0	0	0	0	0	0	0	28.57	1	0	28.34	1	0	0	0
ET_JM	LE_300	DNA_Soil_300	8	1	21.72	1	0	0	0	0	0	0	0	0	0	0	0	0	0	0	0	0	0	0	0	0	0	0
ET_JM	kich_301	DNA_Soil_301	3	1	28.45	1	0	0	0	0	0	0	0	0	0	0	0	0	0	0	0	0	0	0	0	0	0	0
ET_JM	BYH_302	DNA_Soil_302	18	1	22.55	1	0	0	0	0	4	1	0	0	0	0	0	0	0	0	0	0	0	0	0	0	0	0
ET_JM	HE_303	DNA_Soil_303	2	1	0	0	1	1	0	0	0	0	0	0	0	0	0	0	0	0	27.35	1	0	0	0	0	0	0
ET_JM	LE_304	DNA_Soil_304	3	1	29.04	1	0	0	0	0	0	0	0	0	0	0	0	0	0	0	0	0	0	0	0	0	0	0
ET_JM	kich_305	DNA_Soil_305	8	1	0	0	0	0	0	0	0	0	0	0	0	0	0	0	0	0	0	0	0	0	0	0	0	0
ET_JM	BYH_306	DNA_Soil_306	17	1	0	0	0	0	0	0	5	1	0	0	0	0	0	0	0	0	0	0	0	0	0	0	0	0
ET_JM	HE_307	DNA_Soil_307	0	0	0	0	0	0	0	0	2	1	0	0	0	0	0	0	0	0	0	0	0	0	0	0	0	0
ET_JM	LE_308	DNA_Soil_308	2	1	25.04	1	0	0	0	0	5	1	0	0	0	0	0	0	0	0	24.32	1	0	0	0	0	0	0
ET_JM	kich_309	DNA_Soil_309	0	0	0	0	0	0	0	0	0	0	0	0	0	0	0	0	0	0	0	0	0	0	0	0	0	0
ET_JM	BYH_310	DNA_Soil_310	2	1	0	0	0	0	0	0	2	1	0	0	0	0	0	0	0	0	27.89	1	0	0	0	0	0	0
ET_JM	HE_312	DNA_Soil_311	100	1	18.06	1	0	0	0	0	0	0	0	0	0	0	0	0	0	0	0	0	0	0	0	0	0	0
ET_JM	LE_312	DNA_Soil_312	2100	1	15.17	1	16	1	20.92	1	0	0	0	0	0	0	0	0	0	0	0	0	0	0	0	0	0	0
ET_JM	kich_313	DNA_Soil_313	90	1	15.5	1	0	0	30.05	1	4	1	0	0	0	0	0	0	0	0	27.71	1	0	0	0	0	0	0
ET_JM	BYH_314	DNA_Soil_314	0	0	22.75	1	0	0	0	0	0	0	0	0	0	0	0	0	0	0	0	0	0	0	0	0	0	0
ET_JM	HE_315	DNA_Soil_315	0	0	21.53	1	0	0	0	0	64	1	0	0	0	0	0	0	0	0	26.73	1	0	0	0	0	0	0
ET_JM	LE_316	DNA_Soil_316	5	1	0	0	0	0	0	0	10	1	0	0	0	0	0	0	0	0	27.3	1	0	0	0	0	0	0
ET_JM	kich_317	DNA_Soil_317	0	0	28.17	1	0	0	0	0	0	0	0	0	0	0	0	0	0	0	0	0	0	0	0	0	0	0
ET_JM	BYH_318	DNA_Soil_318	4	1	23.38	1	0	0	0	0	14	1	0	0	0	0	0	0	0	0	32.67	1	0	0	0	0	0	0
ET_JM	HE_319	DNA_Soil_319	0	0	23.85	1	0	0	0	0	0	0	0	0	0	0	0	0	0	0	0	0	0	0	0	0	0	0
ET_JM	LE_320	DNA_Soil_320	0	0	0	0	0	0	0	0	0	0	0	0	0	0	0	0	0	0	0	0	0	0	0	0	0	0
ET_JM	kich_321	DNA_Soil_321	0	0	0	0	0	0	0	0	0	0	0	0	0	0	0	0	0	0	29.84	1	0	0	0	0	0	0
ET_JM	BYH_322	DNA_Soil_322	0	0	0	0	0	0	0	0	14	1	0	0	0	0	0	0	0	0	30.94	1	0	0	0	0	0	0
ET_JM	HE_323	DNA_Soil_323	10	1	0	0	0	0	0	0	0	0	0	0	0	0	0	0	0	0	33.16	1	0	0	0	0	0	0
ET_JM	LE_324	DNA_Soil_324	2	1	0	0	0	0	0	0	0	0	0	0	0	0	0	0	0	0	28.8	1	0	0	0	0	0	0
ET_JM	kich_325	DNA_Soil_325	8	1	24.75	1	0	0	0	0	6	1	0	0	0	0	0	0	0	0	30.5	1	0	0	0	0	0	0
ET_JM	BYH_326	DNA_Soil_326	0	0	0	0	0	0	0	0	0	0	0	0	0	0	0	0	0	0	35.56	1	0	0	0	0	0	0
ET_JM	HE_327	DNA_Soil_327	16	1	24.14	1	0	0	0	0	4	1	0	0	0	0	0	0	0	0	34.15	1	0	0	0	0	0	0
ET_JM	LE_328	DNA_Soil_328	8	1	25.44	1	0	0	0	0	0	0	0	0	0	0	0	0	0	0	0	0	0	0	0	0	0	0
ET_JM	kich_329	DNA_Soil_329	12	1	21.54	1	0	0	0	0	5	1	0	0	0	0	0	0	0	0	27.85	1	0	0	0	0	0	0
ET_JM	BYH_330	DNA_Soil_330	0	0	0	0	0	0	0	0	0	0	0	0	0	0	0	0	0	0	0	0	0	0	0	0	0	0
ET_JM	HE_331	DNA_Soil_331	0	0	35.79	1	1	1	0	0	0	0	0	0	0	0	0	0	0	0	0	0	0	0	0	0	0	0
ET_JM	LE_332	DNA_Soil_332	0	0	0	0	0	0	0	0	0	0	0	0	0	0	0	0	0	0	33.02	1	0	0	0	0	0	0
ET_JM	kich_333	DNA_Soil_333	0	0	22.7	1	0	0	0	0	31	1	0	0	0	0	0	0	0	1	34.29	1	0	0	0	0	0	0
ET_JM	BYH_334	DNA_Soil_334	0	0	34.82	1	0	0	0	0	5	1	0	0	0	0	0	0	0	0	27.71	1	0	0	0	0	0	0
ET_JM	HE_335	DNA_Soil_335	0	0	0	0	0	0	0	0	0	0	0	0	0	0	0	0	0	0	29.48	1	0	0	0	0	0	0
ET_JM	LE_336	DNA_Soil_336	2	1	32.55	1	0	0	0	0	2	1	0	0	0	0	0	0	0	0	0	0	0	0	0	0	0	0
ET_JM	kich_337	DNA_Soil_337	0	0	0	0	0	0	0	0	0	0	0	0	0	0	0	0	0	0	0	0	0	0	0	0	0	0
ET_JM	BYH_338	DNA_Soil_338	0	0	0	0	0	0	0	0	0	0	0	0	0	0	0	0	0	0	0	0	0	0	0	0	0	0
ET_JM	HE_339	DNA_Soil_339	0	0	30.75	1	0	0	26.01	1	5	1	0	0	0	0	0	0	0	0	0	0	0	0	0	0	0	0
ET_JM	LE_340	DNA_Soil_340	0	0	0	0	0	0	0	0	0	0	0	0	0	0	0	0	0	0	31.5	1	0	0	0	0	0	0
ET_JM	kich_341	DNA_Soil_341	0	0	0	0	0	0	0	0	3	1	0	0	0	0	0	0	0	0	27.61	1	0	0	0	0	0	0
ET_JM	BYH_342	DNA_Soil_342	12	1	0	0	0	0	0	0	30	1	0	0	0	0	0	0	0	0	28.37	1	0	0	0	0	0	0
ET_JM	HE_343	DNA_Soil_343	0	0	28.96	1	0	0	34.54	1	0	0	0	0	0	0	0	0	0	0	30.06	1	0	0	0	0	0	0
ET_JM	LE_344	DNA_Soil_344	3	1	0	0	0	0	0	0	8	1	0	0	0	0	0	0	0	0	29.75	1	0	0	0	0	0	0
ET_JM	kich_345	DNA_Soil_345	0	0	0	0	0	0	0	0	0	0	0	0	0	0	0	0	0	0	30.41	1	0	0	0	0	0	0
ET_JM	BYH_346	DNA_Soil_346	0	0	25.32	1	0	0	0	0	0	0	0	0	0	0	0	0	0	0	0	0	0	0	0	0	0	0
ET_JM	HE_347	DNA_Soil_347	2	1	25.25	1	1	1	22.37	1	1	1	0	0	0	0	0	0	0	0	32.41	1	0	0	0	0	0	0
ET_JM	LE_348	DNA_Soil_348	4	1	0	0	1	1	0	0	2	1	0	0	0	0	0	0	0	0	0	0	0	0	0	0	0	0
ET_JM	kich_349	DNA_Soil_349	0	0	0	0	1	1	0	0	0	0	0	0	0	0	0	0	0	0	0	0	0	0	0	0	0	0
ET_JM	BYH_350	DNA_Soil_350	21	1	15.4	1	0	0	21.24	1	0	0	0	0	0	0	0	0	0	0	0	0	0	0	0	0	0	0
ET_JM	HE_351	DNA_Soil_351	5	1	0	0	0	0	0	0	0	0	0	0	0	0	0	0	0	1	0	0	0	0	0	0	0	0
ET_JM	LE_352	DNA_Soil_352	2	1	0	0	0	0	0	0	0	0	0	0	0	0	0	0	0	0	0	0	0	0	0	0	0	0
ET_JM	kich_353	DNA_Soil_353	0	0	0	0	0	0	0	0	0	0	35.04	1	0	0	0	0	0	0	23.59	1	0	0	0	0	0	0
ET_JM	BYH_354	DNA_Soil_354	0	0	0	0	0	0	0	0	0	0	0	0	0	0	0	0	0	0	23.56	1	0	0	0	0	0	0
ET_JM	HE_355	DNA_Soil_355	0	0	0	0	0	0	0	0	0	0	0	0	0	0	0	0	0	0	0	0	0	0	0	0	0	0
ET_JM	LE_356	DNA_Soil_356	0	0	21.06	1	0	0	0	0	3	1	0	0	0	0	0	0	0	0	0	0	0	0	0	0	0	0
ET_JM	kich_357	DNA_Soil_357	7	1	22.63	1	0	0	0	0	0	0	0	0	29.53	1	0	0	0	0	0	0	1	0	0	0	0	0
ET_JM	BYH_358	DNA_Soil_358	6	1	0	0	0	0	0	0	4	1	0	0	0	0	0	0	0	0	0	0	0	0	0	0	0	0
ET_JM	HE_359	DNA_Soil_359	20	1	0	0	3	1	0	0	14	1	0	0	0	0	0	0	0	0	0	0	1	0	0	0	0	0
ET_JM	LE_360	DNA_Soil_360	12	1	26.83	1	0	0	23.8	1	3	1	0	0	0	0	0	0	0	0	0	0	0	0	0	0	0	0
ET_JM	kich_361	DNA_Soil_361	3	1	0	0	1	1	0	0	0	0	0	0	0	0	0	0	0	0	24.64	1	0	0	0	0	0	0
ET_JM	BYH_362	DNA_Soil_362	18	1	22.46	1	0	0	33.46	1	3	1	0	0	0	0	0	0	0	0	26.21	1	1	0	0	0	0	0
ET_JM	HE_363	DNA_Soil_363	0	0	0	0	0	0	0	0	0	0	0	0	0	0	0	0	0	0	26.27	1	0	0	0	0	0	0
ET_JM	LE_364	DNA_Soil_364	8	1	0	0	0	0	23.25	1	12	1	0	0	0	0	0	0	0	0	28.16	1	0	0	0	0	0	0
ET_JM	BYH_366	DNA_Soil_366	0	0	0	0	0	0	0	0	0	0	0	0	0	0	0	0	0	0	0	0	0	0	0	0	0	0
ET_JM	HE_367	DNA_Soil_367	0	0	0	0	0	0	0	0	1	1	0	0	0	0	0	0	0	0	0	0	0	0	0	0	0	0
ET_JM	LE_368	DNA_Soil_368	25	1	0	0	0	0	0	0	2	1	0	0	0	0	0	0	0	0	28.31	1	0	0	0	0	0	0
ET_JM	BYH_369	DNA_Soil_369	0	0	0	0	0	0	0	0	0	0	0	0	0	0	0	26.76	1	0	0	0	0	0	0	0	0	0
ET_JM	BY_370	DNA_Soil_370	4	1	0	0	0	0	0	0	0	0	0	0	0	0	0	0	0	0	0	0	0	0	0	0	0	0
ET_JM	veg_371	DNA_Soil_371	2	1	0	0	0	0	0	0	97	1	0	0	0	0	0	0	0	0	26.87	1	0	0	0	0	0	0
ET_JM	fru_372	DNA_Soil_372	2	1	0	0	0	0	23.86	1	0	0	0	0	0	0	0	0	0	0	0	0	0	0	0	0	0	0
ET_JM	grain_373	DNA_Soil_373	0	0	0	0	0	0	27.8	1	0	0	0	0	0	0	0	0	0	0	27.97	1	0	0	0	0	0	0
ET_JM	veg_374	DNA_Soil_374	1	1	0	0	0	0	35.97	1	2	1	0	0	0	0	0	0	0	0	0	0	0	0	0	0	0	0
ET_JM	fru_375	DNA_Soil_375	0	0	0	0	0	0	0	0	0	0	0	0	0	0	0	0	0	0	24.87	1	0	0	0	0	0	0
ET_JM	grain_376	DNA_Soil_376	0	0	0	0	0	0	26.96	1	0	0	0	0	0	0	0	0	0	0	0	0	0	26.24	1	0	0	0
ET_JM	veg_377	DNA_Soil_377	0	0	0	0	0	0	0	0	0	0	0	0	0	0	0	0	0	0	0	0	0	0	0	0	0	0
ET_JM	fru_378	DNA_Soil_378	0	0	0	0	0	0	34.88	1	0	0	0	0	0	0	0	0	0	0	26.46	1	0	0	0	0	0	0
ET_JM	grain_379	DNA_Soil_379	0	0	0	0	0	0	0	0	0	0	0	0	0	0	0	0	0	0	26.31	1	0	0	0	0	0	0
ET_JM	veg_380	DNA_Soil_380	0	0	24.67	1	0	0	0	0	0	0	0	0	0	0	0	0	0	0	27.88	1	0	0	0	0	0	0
ET_JM	fru_381	DNA_Soil_381	0	0	27.95	1	0	0	24.89	1	10	1	0	0	0	0	0	0	0	0	23.46	1	0	0	0	0	0	0
ET_JM	grain_382	DNA_Soil_382	0	0	21.72	1	0	0	22.53	1	0	0	0	0	0	0	0	0	0	1	35.7	1	0	0	0	0	0	0
ET_JM	veg_383	DNA_Soil_383	2	1	19.69	1	0	0	0	0	0	0	0	0	0	0	0	20.7	1	0	25.62	1	0	0	0	0	0	0
ET_JM	fru_384	DNA_Soil_384	3	1	21.31	1	0	0	22.1	1	0	0	0	0	0	0	0	0	0	0	29.7	1	0	0	0	0	0	0
ET_JM	grain_385	DNA_Soil_385	0	0	21.61	1	0	0	30.04	1	0	0	0	0	0	0	0	0	0	0	25.18	1	0	0	0	0	0	0
ET_JM	veg_386	DNA_Soil_386	0	0	0	0	0	0	0	0	0	0	0	0	0	0	0	33.23	1	0	26.79	1	0	0	0	0	0	0
ET_JM	fru_387	DNA_Soil_387	0	0	0	0	0	0	0	0	0	0	0	0	0	0	0	0	0	1	0	0	0	0	0	0	0	0
ET_JM	grain_388	DNA_Soil_388	0	0	0	0	0	0	0	0	0	0	0	0	0	0	0	0	0	0	24.23	1	0	0	0	0	0	0
ET_JM	veg_389	DNA_Soil_389	0	0	21.72	1	0	0	0	0	0	0	0	0	0	0	0	0	0	0	26.76	1	0	0	0	0	0	0
ET_JM	fru_390	DNA_Soil_390	0	0	21.98	1	0	0	0	0	0	0	0	0	0	0	0	0	0	0	27.28	1	0	0	0	0	0	0
ET_JM	grain_391	DNA_Soil_391	1	1	22.76	1	0	0	0	0	0	0	0	0	0	0	0	0	0	0	27.18	1	0	0	0	0	0	0
ET_JM	Veg_392	DNA_Soil_392	1	1	0	0	0	0	21.85	1	0	0	0	0	0	0	0	0	0	0	22.06	1	0	0	0	0	0	0
ET_JM	fru_393	DNA_Soil_393	1	1	0	0	0	0	0	0	0	0	0	0	0	0	0	0	0	0	24.87	1	0	0	0	0	0	0
ET_JM	grain_394	DNA_Soil_394	0	0	0	0	0	0	22.69	1	0	0	0	0	0	0	0	0	0	0	25.1	1	0	0	0	0	0	0
ET_JM	veg_395	DNA_Soil_395	0	0	31.41	1	0	0	0	0	0	0	0	0	0	0	0	0	0	0	25.74	1	1	0	0	0	0	0
ET_JM	fru_396	DNA_Soil_396	0	0	0	0	0	0	0	0	0	0	0	0	0	0	0	0	0	0	27.66	1	0	0	0	0	0	0
ET_JM	grain_397	DNA_Soil_397	0	0	0	0	0	0	0	0	0	0	0	0	0	0	0	0	0	0	0	0	0	0	0	0	0	0
ET_JM	veg_398	DNA_Soil_398	0	0	0	0	0	0	0	0	0	0	0	0	0	0	0	0	0	1	26.25	1	1	0	0	0	0	0
ET_JM	fru_399	DNA_Soil_399	0	0	0	0	0	0	0	0	0	0	0	0	0	0	0	0	0	0	25.6	1	0	0	0	0	0	0
ET_JM	grain_400	DNA_Soil_400	0	0	23.72	1	0	0	0	0	0	0	0	0	0	0	0	20.99	1	0	24.83	1	0	0	0	0	0	0

## Sheet: Legend
Variable	Definition
Site	ET_JM; (Ethiopia, Jimma)
ID	Unique sample site identifier for microscopic examination
Sticker ID	Unique sample site identifier for qPCR
	PG	Play ground
	ME	Male entrance of the latrine at the school
	FE	Female entrance of the latrine at the school
	IF	In front of latrine at the school
	BY	Backyard of the latrine at the school
	BL	Behind of the latrine at the school
	CR	Classroom at the school
	HE	Entrance of the household
	LE	Latrine entrance at the household
	Kitch	Kitchen at the household
	BYH	Backyard of the household
	Veg	Vegetables selling site at open market
	Fru	Fruit selling site at open market
	Grain	Grains selling site at open market
ALM	Number of Ascaris eggs microscopically counted
ALPM	Qualitative test result based on microscopic examination for Ascaris; 1: postive; 0: negative
ALQPCR	Ct-value for Ascaris
ALPQPCR	Qualitative test result based on qPCR for Ascaris; 1: postive; 0: negative
TTM	Number of Trichuris eggs microscopically counted
TTPM	Qualitative test result based on microscopic examination for Trichuris; 1: postive; 0: negative
TTQPCR	Ct-value for Trichuris
TTPQPCR	Qualitative test result based on qPCR for Trichuris; 1: postive; 0: negative
HWM	Number of hookworm-like eggs/larvae microscopically counted
HWPM	Qualitative test result based on microscopic examination for hookworms; 1: postive; 0: negative
AD/ANQPCR	Ct-value for hookwoms (Necator)
AD/ANPQPCR	Qualitative test result based on qPCR for hookworm (Necator); 1: postive; 0: negative
SSQPCR	Ct-value for Strongyloides
SSPQPCR	Qualitative test result based on qPCR for Strongyloides; 1: postive; 0: negative
EVPM	Qualitative test result based on microscopic examination for Enterobius; 1: postive; 0: negative
EVQPCR	Ct-value for Enterobius
EVPQPCR	Qualitative test result based on qPCR for Enterobius; 1: postive; 0: negative
TPM	Qualitative test result based on microscopic examination for Taenia; 1: postive; 0: negative
TSQPCR	Ct-value for Taenia
TSPQPCR	Qualitative test result based on qPCR for Taenia; 1: postive; 0: negative
HPM	Qualitative test result based on microscopic examination for Hymenolepis; 1: postive; 0: negative
HQPCR	Ct-value for Hymenolepis
HPQPCR	Qualitative test result based on qPCR for Hymenolepis; 1: postive; 0: negative
SMPM	Qualitative test result based on microscopic examination for Schistosoma; 1: postive; 0: negative
SMQPCR	Ct-value for Schistosoma
SMPQPCR	Qualitative test result based on qPCR for Schistosoma; 1: postive; 0: negative
