# Supplementary material for: Assessment of environmental contamination with soil-transmitted helminths life stages at school compounds, households and open markets in Jimma Town, Ethiopia
Source: PLoS Negl Trop Dis. 2022 Apr 4;16(4):e0010307. doi: 10.1371/journal.pntd.0010307 (PMC9009776; doi:10.1371/journal.pntd.0010307)
Supplement: S3 Data — (XLSX) [file pntd.0010307.s011.xlsx]

## Sheet: Data
SCH ID	HD ID	HD NO.	age < 3 yrs	PA	PL	TL	LW	LD	LR	HF	VSH	OD	WS	WL	TK	LD
299	1	6	0	1	1	1	1	0	1	1	0	0	1	0	2	14
260	2	6	0	0	1	1	0	0	1	1	1	1	1	0	1	16
269	3	3	0	1	1	2	0	0	1	1	0	0	1	0	2	20
242	4	4	0	1	1	1	0	0	0	1	0	0	1	0	1	17
287	5	3	0	1	1	1	0	0	0	1	0	0	0	0	2	7
245	6	12	0	1	1	2	1	0	1	1	0	0	1	0	2	7
271	7	6	0	1	1	1	0	0	0	1	1	0	1	0	1	15
277	8	6	0	1	1	1	0	0	0	0	0	0	0	0	2	25
257	9	7	0	1	1	1	0	0	1	1	0	0	0	2	2	20
264	10	4	0	1	0	0	2	2	2	2	0	1	0	2	1	16
342	11	7	1	1	0	0	2	2	2	2	0	1	0	0	2	12
349	12	4	0	0	1	2	1	1	1	0	0	0	0	0	1	20
343	13	15	1	1	1	1	1	1	1	0	0	1	1	0	2	8
323	14	5	0	1	1	1	1	1	1	1	0	1	0	0	1	13
314	15	4	0	1	1	1	1	0	1	1	0	0	0	0	2	14
322	16	5	0	1	1	2	1	1	1	1	0	0	0	0	2	30
321	17	3	0	1	1	1	0	0	0	1	0	0	0	0	1	4
345	18	7	0	1	1	1	0	0	0	1	0	0	1	0	3	6
357	19	5	0	1	1	1	1	0	1	0	0	0	0	0	1	8
348	20	5	0	1	1	1	0	0	0	0	0	0	0	0	1	22
52	21	5	1	0	1	2	1	1	1	0	0	0	1	1	3	14
8	22	3	1	1	1	1	1	0	1	1	0	1	1	0	2	10
33	23	5	1	1	1	1	1	0	0	0	0	1	1	0	2	11
3	24	5	1	0	1	2	1	1	1	0	0	0	1	0	2	21
51	25	8	1	1	1	2	0	0	0	1	0	0	1	0	2	5
49	26	5	0	1	1	1	1	0	0	1	0	0	0	0	2	12
17	27	6	0	0	1	1	1	1	1	0	0	0	0	0	2	10
35	28	8	0	1	1	1	0	0	0	1	0	0	0	0	2	20
14	29	5	0	1	1	1	0	0	0	1	0	0	0	0	1	12
2	30	4	0	1	1	2	1	1	1	1	0	0	1	0	2	24
187	31	4	0	0	1	2	1	1	1	0	0	0	1	0	2	15
194	32	5	0	1	1	2	1	1	0	1	0	0	0	0	2	30
189	33	7	1	0	1	1	0	0	0	1	1	1	1	0	2	16
193	34	5	0	0	1	2	1	1	1	1	0	0	1	0	2	15
183	35	4	0	1	1	1	1	1	1	0	1	1	1	0	1	28
219	36	8	0	1	1	1	0	0	0	1	0	0	1	0	2	22
215	37	6	0	1	1	2	1	1	1	0	0	0	0	0	2	8
231	38	3	0	1	1	1	1	0	1	1	0	0	1	0	2	35
212	39	5	0	0	1	1	1	0	1	0	0	0	1	0	2	13
230	40	7	1	1	1	1	1	1	1	1	1	0	1	0	2	23
391	41	8	0	1	1	2	1	0	1	0	0	0	1	0	2	15
407	42	5	0	1	1	1	0	0	0	1	0	1	1	0	2	20
384	43	5	1	0	1	1	0	0	0	1	1	1	0	0	2	8
395	44	5	0	1	1	1	0	0	0	1	0	0	1	0	2	8
365	45	4	1	1	1	1	0	0	0	1	0	1	0	0	2	25
393	46	4	1	1	1	2	1	1	1	0	0	0	1	0	3	28
413	47	6	0	1	1	1	0	0	0	1	0	0	1	0	2	18
346	48	5	0	1	1	1	0	0	0	1	0	0	0	0	2	30
385	49	3	0	1	1	1	0	0	0	1	0	0	0	0	2	30
390	50	5	0	1	1	1	1	0	0	0	0	0	0	0	2	14

## Sheet: Legend
Variable	Definition
SCH ID	Unique subject identifier in school survey
HD ID	Unique household dentifier
HD NO.	Number of household members
PA	Presence of animal at house; 1 : present; 0: abscent
PL	Presence of latrine at house; 1 : present; 0: abscent
TL	Type of latrine at the house; 0: no latrine; 1: open well; 2:pit latrine
LW	Does latrine has wall?; 0: no; 1: yes; 2: there is no latrine at house
LD	Does latrine has door?; 0: no; 1: yes; 2: there is no latrine at house
LR	Does latrine has roof; 0: no; 1: yes; 2: there is no latrine at house
HF	Are there house flies around latrine areas?; 0: no; 1: yes; 2; there is no latrine at house
VSH	Is there visible stool on household compound?; 0: no; 1: yes
OD	Is there an open field defication habit on house compound? 0: no; 1: yes
WS	Is there water supply at house? 0: no; 1: yes
WL	Response to the presence of water near latrine; 0: no; 1: yes
TK	The type of kitchen in the house; 1: open space; 2: Soil floor with wall and roof; 3: Cement floor with wall and roof
LD	Latrine distance from house entrance in meter
