# Supplementary material for: Assessment of environmental contamination with soil-transmitted helminths life stages at school compounds, households and open markets in Jimma Town, Ethiopia
Source: PLoS Negl Trop Dis. 2022 Apr 4;16(4):e0010307. doi: 10.1371/journal.pntd.0010307 (PMC9009776; doi:10.1371/journal.pntd.0010307)
Supplement: S4 Data — (XLSX) [file pntd.0010307.s012.xlsx]

## Sheet: Data
ID	Q1 age	Q2 sex	Q3 religion	Q4 FO	Q5 FE	Q6 MO	Q7 ME	Q8 AL	Q8HIV	Q8 HW	Q8 IW	Q8 Sch	Q8 TT	Q8 TB	Q8 malaria	Q9 HEW	Q9 family	Q9 teacher	Q9 nurse	Q9 radio	Q9 TV	Q9 someone	Q10 BS	Q10 SF	Q10 stomachach	Q10 blind	Q10 BU	Q11 eye	Q11 head	Q11 heart	Q11 intestine	Q11 lung	Q12 SP	Q12 AH	Q12 IB	Q12 BC	Q12 RM	Q12 SC	Q12 FC	Q13 medicine	Q14 vacine	Q15 DP	Q16 DPL	Q17 WBF	Q18 WAT	Q19 WR	Q20 TN	Q21 TF	Q22 WS
1	14	2	1	1	2	4	3	1	1	2	1	1	2	2	1	2	1	1	2	2	2	2	1	1	1	2	2	2	2	2	1	2	2	2	2	2	1	2	2	1	2	1	1	1	1	2	1	1	1
2	15	2	1	1	1	1	2	2	1	2	2	2	2	1	1	2	2	1	2	2	1	2	1	1	2	2	2	2	2	2	1	2	2	2	2	2	1	2	1	1	2	1	1	1	1	2	2	1	1
3	13	2	2	1	2	4	3	1	1	2	1	1	2	1	1	2	2	1	2	2	1	2	2	1	1	2	2	2	2	2	1	2	2	2	2	2	1	2	1	1	2	1	1	1	1	2	1	1	1
4	14	2	1	2	3	4	3	1	1	2	1	1	2	1	1	2	1	1	2	2	1	2	2	1	1	2	2	2	2	2	1	2	2	2	2	2	1	2	1	1	2	1	1	1	1	1	2	3	1
5	14	2	1	2	4	3	4	1	1	2	1	2	2	1	1	2	1	1	2	2	1	2	2	1	1	2	1	2	2	2	1	2	2	2	2	2	1	2	1	1	2	1	1	1	1	2	1	1	1
6	16	2	1	1	4	3	4	1	1	2	1	2	2	1	1	2	1	1	2	2	1	2	2	1	1	2	2	2	2	2	1	2	2	2	2	2	1	2	2	1	2	1	1	1	1	2	1	1	1
7	16	1	1	4	6	2	5	1	1	2	1	1	2	1	1	2	2	1	2	2	1	2	2	1	1	2	2	2	2	2	1	2	2	2	2	2	1	2	1	1	2	1	2	1	1	2	1	2	1
8	13	2	1	2	5	4	5	1	1	2	1	1	2	1	1	2	2	1	2	1	1	2	2	2	1	2	2	2	2	2	1	2	2	2	2	2	1	1	2	1	2	2	2	1	1	2	1	1	1
9	15	2	1	2	5	4	2	1	1	2	1	1	2	1	1	2	1	1	2	1	1	2	2	1	1	2	2	2	2	2	1	2	2	2	2	2	1	2	2	1	2	2	2	2	1	1	2	99	1
10	13	2	1	4	4	4	1	1	1	2	1	1	2	1	1	2	1	1	2	2	2	2	2	2	1	2	2	2	2	2	1	2	2	2	2	2	1	2	2	1	2	2	2	1	3	3	1	1	1
11	15	2	1	2	6	4	6	1	1	2	1	2	2	1	1	2	1	1	1	1	1	2	1	1	1	2	2	2	2	2	1	2	2	2	2	2	1	2	2	1	2	2	2	1	1	1	1	1	1
12	14	2	2	3	1	2	1	1	1	2	1	1	2	1	1	2	1	1	2	1	1	2	2	1	1	2	2	2	2	2	1	2	2	2	2	2	2	2	2	1	2	2	2	1	1	2	1	1	1
13	14	2	1	2	4	4	2	1	1	2	2	1	2	1	1	2	2	1	1	1	1	2	2	2	1	2	2	2	2	2	1	2	2	2	2	2	2	2	2	1	1	2	2	1	1	1	1	1	1
14	13	2	1	2	2	1	3	2	1	1	1	2	2	1	1	2	1	1	2	1	1	2	2	2	2	2	2	2	2	2	2	2	2	2	2	2	2	2	2	1	2	2	2	1	1	2	1	1	1
15	12	2	1	1	6	4	2	1	1	2	1	1	2	1	1	2	1	1	2	1	1	2	2	2	1	2	2	2	2	2	1	2	2	2	2	2	2	2	2	1	2	2	2	1	1	1	1	1	1
16	14	2	1	1	3	4	3	1	1	2	1	1	2	1	1	2	1	1	2	1	1	2	2	1	1	2	2	2	2	2	1	2	2	2	2	2	2	2	2	1	2	2	2	1	1	2	1	1	1
17	14	2	1	1	6	4	2	1	1	2	1	2	2	1	1	2	1	1	1	2	2	2	1	1	1	2	2	2	2	2	1	1	2	2	2	2	2	2	2	1	2	2	2	1	1	2	1	1	1
18	14	2	1	1	2	1	1	1	1	2	1	2	2	2	1	2	1	1	2	1	2	2	2	2	1	2	2	2	2	2	1	2	2	2	2	2	2	2	2	1	2	2	2	1	1	2	1	1	1
19	14	2	1	1	1	1	1	1	1	2	1	1	2	1	1	2	2	1	2	1	1	2	2	1	1	2	2	2	2	2	1	2	2	2	2	2	1	2	2	1	2	2	2	1	1	2	1	1	1
20	13	2	1	1	6	4	3	1	1	2	1	1	2	1	1	2	2	1	2	1	1	2	1	2	1	2	2	2	2	2	1	2	2	2	2	2	1	2	2	1	2	2	2	1	1	2	1	1	1
21	15	2	1	1	6	1	6	1	1	1	1	1	2	1	1	2	2	1	1	1	1	2	2	1	1	2	2	2	2	2	1	2	2	2	2	2	1	2	2	1	2	1	1	1	1	2	1	1	1
22	14	2	1	5	6	5	6	1	1	2	1	2	2	1	1	2	2	1	2	1	1	2	2	2	2	2	2	2	2	2	2	2	2	2	2	2	2	2	1	1	2	2	2	1	1	1	2	99	1
23	16	2	2	5	6	5	6	1	1	2	1	2	2	1	1	2	1	1	2	1	1	2	2	1	1	2	2	2	2	2	1	2	2	2	2	2	1	2	1	1	2	1	1	1	1	1	1	2	1
24	14	2	1	3	1	4	2	2	1	2	1	2	2	2	2	2	2	1	2	2	1	2	2	1	1	2	2	2	2	2	1	2	2	2	2	2	1	2	1	1	2	1	1	1	1	2	2	99	1
25	16	2	2	2	4	4	3	1	1	2	1	1	2	1	1	2	2	1	2	2	1	2	1	1	1	2	2	2	2	2	1	2	2	2	2	2	2	2	1	1	2	1	1	1	1	2	1	1	1
26	15	1	1	3	6	4	4	1	1	2	1	1	2	1	1	2	2	1	1	1	1	2	2	1	1	2	2	2	2	2	1	2	2	2	2	2	1	2	1	1	1	1	1	1	2	2	1	1	1
27	15	2	1	2	4	3	3	1	1	2	1	2	2	1	1	2	1	1	1	1	1	2	1	1	1	1	2	2	2	2	1	2	2	2	2	2	1	2	2	1	2	1	1	1	1	2	1	1	1
28	16	2	1	2	4	4	3	2	1	2	1	1	2	1	1	2	1	1	1	1	1	2	1	1	1	2	2	2	2	2	1	2	2	2	2	2	1	2	1	1	2	1	1	1	1	2	1	1	1
29	16	2	1	3	4	3	2	1	1	2	1	1	2	1	1	2	1	1	2	1	1	2	2	1	1	2	2	2	2	2	1	1	2	2	2	2	1	2	2	1	2	2	2	1	1	2	1	1	1
30	16	1	1	2	6	2	5	1	1	2	1	2	2	1	1	2	1	1	2	1	2	2	2	1	1	2	2	2	2	2	1	2	2	2	2	2	1	2	2	1	2	1	1	1	1	1	1	1	1
31	13	1	1	2	5	4	4	1	1	2	1	2	2	1	1	2	2	1	2	2	1	2	2	1	1	2	2	2	2	2	1	2	2	2	2	2	1	2	2	1	2	1	1	1	1	2	1	1	1
32	18	1	2	1	6	4	1	1	1	2	2	2	2	2	1	2	2	1	2	1	1	2	2	1	2	2	2	2	2	1	2	2	2	2	2	1	2	2	2	2	2	1	1	1	1	2	2	99	1
33	16	1	1	3	4	4	1	2	1	1	1	2	2	1	2	2	2	1	1	1	1	2	1	1	2	2	2	2	2	2	2	1	1	2	2	2	1	2	2	1	1	1	1	2	2	1	1	1	1
34	14	1	2	2	4	4	4	1	1	2	1	1	2	2	2	2	2	1	2	1	1	2	1	1	1	2	2	2	2	2	2	2	2	2	2	2	2	2	2	1	2	1	1	2	1	1	2	99	1
35	12	1	2	2	4	4	6	1	1	2	1	1	2	2	2	2	1	1	2	2	2	2	2	1	1	2	2	2	2	2	2	2	1	2	2	1	2	2	2	1	2	1	1	1	2	1	1	1	1
36	17	1	2	1	6	1	1	1	1	2	1	1	2	2	2	2	2	1	2	2	1	2	2	2	1	2	2	1	2	2	1	2	2	2	2	2	1	2	2	1	2	1	1	1	1	1	2	99	1
37	16	1	1	2	4	2	5	1	1	2	2	1	2	2	1	2	1	1	2	2	1	2	2	2	1	2	2	1	2	2	2	2	2	2	2	2	2	2	2	1	2	1	1	1	1	2	1	1	1
38	15	1	2	4	6	4	2	1	1	2	1	2	2	2	2	2	2	1	2	2	2	2	2	2	1	2	2	2	2	2	2	2	2	2	2	2	1	2	2	1	2	1	1	1	1	1	2	99	1
39	17	1	2	5	1	4	1	1	1	2	1	2	2	2	1	2	1	1	2	2	2	2	2	2	1	2	2	1	2	2	2	2	2	2	2	1	1	2	2	1	2	1	1	1	2	2	2	99	1
40	14	1	2	2	4	4	2	1	1	2	1	1	2	2	2	2	2	2	2	1	1	2	1	1	1	2	2	2	2	2	1	2	2	2	2	2	1	2	2	1	2	1	1	1	1	1	2	99	1
41	17	1	2	4	6	4	6	1	1	2	1	2	2	2	2	2	2	1	1	1	1	2	2	2	1	2	2	2	2	2	2	2	2	2	2	2	2	2	2	1	1	1	1	1	1	2	1	2	1
42	14	2	1	2	5	4	2	1	1	2	1	2	2	1	1	2	1	1	2	2	1	2	2	1	1	2	2	2	2	2	1	2	2	2	2	2	2	2	1	1	2	2	2	1	1	2	1	1	1
43	14	2	1	4	3	4	2	1	1	2	1	2	2	1	1	2	2	1	2	2	2	2	2	1	1	2	2	2	2	2	1	2	2	2	2	2	2	2	1	1	2	2	2	1	1	2	1	3	1
44	12	2	1	4	3	4	2	2	2	1	2	2	1	2	1	1	2	2	2	1	1	2	2	2	2	2	2	2	2	2	2	2	2	2	2	2	2	2	2	2	2	2	2	1	3	3	1	2	1
45	17	2	1	3	2	4	2	1	1	2	1	2	2	1	1	2	2	1	1	1	1	2	1	1	1	2	2	2	2	2	1	2	2	2	2	2	2	2	1	1	2	2	2	1	1	2	2	99	1
46	14	2	1	4	6	4	1	1	1	2	1	1	2	1	1	2	2	1	2	1	1	2	2	1	1	2	2	2	2	2	1	2	2	2	2	2	1	2	2	1	2	2	2	1	1	1	1	1	1
47	13	2	1	3	2	4	4	1	1	1	2	2	2	2	1	2	2	1	2	2	2	2	2	1	1	2	2	2	1	2	1	2	2	2	2	2	1	2	2	1	2	2	2	1	2	2	1	1	1
48	14	2	1	4	3	4	2	1	1	2	1	1	2	1	1	2	2	1	1	2	1	2	2	1	1	2	2	2	2	2	1	2	2	2	2	2	1	2	1	1	2	2	2	1	2	2	1	2	1
49	15	2	1	1	3	4	2	1	1	2	1	1	2	1	1	2	2	2	1	1	1	2	2	1	1	2	2	2	2	2	1	2	2	2	2	2	1	2	1	1	1	1	1	1	1	1	1	1	1
50	15	2	2	4	4	4	2	1	1	2	1	2	2	1	1	2	1	1	1	1	1	2	2	2	1	2	2	2	2	2	1	2	2	2	2	2	1	2	2	1	2	2	2	1	1	2	1	2	1
51	15	2	1	4	2	4	3	2	1	2	2	2	2	1	1	2	2	1	2	2	1	2	2	2	2	2	2	2	2	2	2	2	2	2	2	2	2	2	2	2	2	2	2	1	1	2	1	1	1
52	14	2	2	4	1	4	1	2	1	2	2	1	2	1	1	2	2	1	2	2	2	1	2	2	2	2	2	2	2	2	2	2	2	2	2	2	2	2	2	2	2	2	2	1	1	2	1	1	1
53	15	2	1	4	6	4	1	1	1	2	1	2	2	2	1	2	2	1	2	1	1	2	2	1	1	2	2	2	2	2	1	2	2	2	2	2	2	2	2	1	2	2	2	1	1	2	1	1	1
54	14	2	1	3	2	2	2	1	1	2	1	1	2	1	1	2	2	1	2	1	1	2	2	1	1	2	2	2	2	2	1	2	2	2	2	2	1	2	1	1	1	2	2	1	1	2	1	3	1
55	14	2	1	2	6	4	1	1	1	2	1	1	2	1	1	2	2	1	2	1	1	2	1	1	1	2	2	2	2	2	1	1	2	1	2	1	1	2	2	1	2	2	2	1	1	2	1	1	1
56	14	2	1	3	2	4	6	1	1	2	1	2	2	1	1	2	1	1	2	1	1	2	1	1	1	2	2	2	2	1	1	2	2	1	2	2	2	2	2	1	1	2	2	1	1	2	1	2	1
57	15	2	1	2	2	4	3	1	1	2	1	2	2	2	1	2	1	1	2	1	1	1	2	1	1	2	2	2	2	2	1	2	2	2	2	2	1	2	1	1	2	2	2	1	1	1	1	1	1
58	14	2	1	3	4	4	2	2	1	2	1	1	2	1	1	2	1	1	1	1	1	2	2	1	1	2	2	2	2	2	1	2	1	2	1	2	1	2	2	1	1	1	1	1	2	1	2	99	1
59	15	1	1	1	2	4	2	1	1	2	1	2	2	1	1	1	2	1	1	1	1	2	2	1	1	2	2	2	2	2	1	2	1	2	2	2	1	2	1	1	2	1	1	1	2	2	1	1	1
60	14	1	1	4	3	4	2	1	1	2	1	2	2	1	2	1	2	1	1	1	1	2	2	1	1	2	2	2	2	2	1	2	1	2	2	2	1	2	1	1	2	1	1	1	2	1	1	1	1
61	15	1	1	4	4	4	3	1	1	2	1	2	2	1	2	2	1	1	2	1	1	2	2	1	1	2	2	2	2	2	1	2	1	2	1	2	2	2	1	1	2	1	1	1	2	2	1	2	1
62	14	1	1	2	3	4	2	1	1	2	1	1	2	1	1	2	2	1	1	1	1	2	2	2	1	2	2	2	2	2	2	2	1	2	2	2	1	2	2	1	1	1	1	1	2	1	2	99	1
63	13	1	1	3	3	4	3	2	2	2	1	2	2	2	1	2	1	2	2	2	2	2	2	1	1	2	2	2	2	2	2	2	2	2	2	1	1	2	2	1	1	1	1	1	2	1	1	1	1
64	13	1	1	4	3	4	2	2	1	2	2	2	2	2	2	2	2	1	2	1	1	2	2	2	1	1	2	2	2	2	2	2	2	2	2	2	1	2	2	1	1	1	1	1	2	1	1	1	1
65	14	2	1	3	1	3	1	1	1	2	1	2	2	1	1	2	2	1	2	2	1	2	2	1	1	2	2	2	2	2	1	2	2	1	2	2	1	2	1	1	2	1	1	1	1	1	2	99	1
66	13	2	2	3	4	3	3	1	1	2	1	2	2	1	1	2	2	2	1	2	1	2	2	1	1	2	2	2	2	2	1	2	2	2	2	2	1	2	1	1	2	1	1	1	1	2	1	1	1
67	13	2	1	3	6	3	3	1	1	2	1	2	2	1	1	1	2	1	2	2	1	2	2	2	1	2	2	2	2	2	1	2	2	2	2	2	1	2	1	1	2	1	1	1	2	1	1	2	1
68	14	2	1	3	4	3	4	1	1	2	1	2	2	1	1	2	2	1	2	2	1	2	2	1	1	2	2	2	2	2	1	2	2	2	1	2	1	2	1	1	2	1	1	1	1	1	2	99	1
69	15	1	1	2	5	4	4	2	1	2	2	2	2	2	1	2	1	1	2	2	1	2	2	1	1	2	2	2	2	2	1	2	2	2	2	2	1	2	1	1	2	1	1	1	1	2	1	1	1
70	15	1	1	3	6	4	4	1	1	2	1	2	2	1	1	2	2	1	2	2	1	2	1	1	1	2	2	2	2	2	1	2	2	2	2	2	1	2	1	1	2	1	1	1	1	2	1	2	1
71	16	1	1	3	4	4	1	1	1	2	1	1	2	1	1	2	2	1	2	2	1	2	1	1	1	1	1	2	2	2	1	2	2	2	2	2	1	2	1	1	2	1	1	1	1	1	1	1	1
72	15	1	1	2	2	2	5	1	1	2	1	2	2	1	1	2	1	1	2	1	1	2	1	1	1	1	2	2	2	2	1	2	2	2	2	2	1	2	1	1	2	1	1	1	1	2	1	1	1
73	13	1	1	3	4	2	4	1	1	2	1	2	2	2	1	2	1	1	2	2	1	2	2	1	1	2	2	2	2	2	1	2	2	2	1	2	1	2	1	1	2	1	1	1	1	1	1	1	1
74	14	1	1	3	4	3	3	1	1	2	1	2	2	2	1	1	2	1	2	2	1	2	2	1	1	2	2	2	2	2	1	2	2	2	2	2	1	2	2	1	2	1	1	1	1	2	1	1	1
75	16	1	1	3	2	2	3	1	1	2	1	1	2	1	1	2	2	1	2	2	1	2	2	1	1	1	1	2	2	2	1	2	2	2	2	2	1	1	1	1	2	1	1	1	1	1	1	1	1
76	14	1	1	3	4	4	4	1	1	2	1	1	2	1	1	1	2	2	2	2	1	2	2	1	1	2	2	2	2	2	1	2	2	2	2	2	1	1	1	1	2	1	1	1	1	1	1	1	1
77	16	1	1	3	3	4	4	1	1	2	1	2	2	1	1	1	2	1	2	1	1	2	2	1	1	2	2	2	2	2	1	2	2	2	2	2	1	1	1	1	2	1	1	1	1	2	1	1	1
78	14	1	2	3	3	3	4	1	1	2	1	2	2	1	1	1	2	1	2	1	1	2	2	1	1	1	2	2	2	2	1	2	2	1	2	2	1	1	1	1	2	1	1	1	1	2	1	1	1
79	15	1	1	4	1	2	3	1	1	2	1	2	2	2	1	1	2	1	1	2	1	2	2	1	1	2	2	2	2	2	1	2	2	2	2	2	1	1	1	1	2	1	1	1	1	1	1	1	1
80	14	1	1	3	6	4	6	2	1	2	1	2	2	1	1	1	2	1	2	1	2	2	1	1	1	2	2	2	2	2	1	2	2	2	2	2	1	2	2	2	1	1	1	1	1	2	1	1	1
81	14	1	1	3	4	2	2	2	2	2	2	2	2	2	1	2	1	1	1	2	1	2	2	1	1	2	1	2	2	2	2	1	1	2	2	2	1	2	2	1	1	1	1	1	2	2	2	99	1
82	13	1	1	3	2	4	1	2	1	2	1	1	2	2	1	2	2	1	2	1	2	2	2	2	1	2	2	2	2	2	1	2	2	2	2	2	1	2	2	1	1	1	3	1	2	1	2	99	1
83	14	1	1	4	2	4	1	2	1	2	2	2	2	2	2	2	2	1	2	1	1	2	2	2	1	2	2	2	2	2	2	2	1	2	2	2	1	2	2	1	1	1	1	2	2	1	1	1	1
84	14	1	2	1	1	2	2	2	1	2	2	1	2	1	1	2	1	1	2	1	1	2	2	1	1	1	1	2	2	2	1	2	1	2	2	2	1	2	2	1	2	1	1	1	1	1	1	2	1
85	13	2	1	1	3	3	1	2	1	2	2	2	2	2	1	2	1	1	2	1	2	2	1	1	1	1	2	2	2	2	1	1	1	2	1	2	1	2	2	1	1	1	1	1	1	1	1	1	1
86	14	2	2	1	2	4	1	2	1	2	1	2	2	1	1	2	1	1	2	1	2	2	2	1	1	1	2	2	2	2	2	1	1	2	2	2	1	2	2	1	1	1	1	1	1	1	2	99	1
87	13	2	2	1	1	4	1	2	1	2	1	2	2	2	1	1	2	1	1	1	2	2	1	1	1	2	2	2	2	1	2	1	1	1	2	2	1	2	1	1	1	1	1	1	1	2	2	99	1
88	14	2	2	1	2	4	2	2	1	2	1	2	2	1	1	1	2	2	1	1	2	2	1	2	1	2	2	2	2	2	1	2	2	1	2	2	1	2	2	1	1	1	1	1	1	2	1	1	1
89	13	2	2	2	3	4	1	2	1	2	1	1	2	2	1	1	2	1	2	2	2	1	1	1	2	2	2	2	2	1	2	1	2	2	2	2	1	2	2	1	1	1	1	2	2	1	2	99	1
90	13	1	2	1	2	3	3	2	1	2	1	2	2	2	1	1	2	1	1	1	1	2	1	1	1	2	2	2	1	2	1	1	2	2	2	2	1	2	1	1	1	1	1	1	2	2	1	1	1
91	14	2	1	1	1	4	1	1	1	2	2	2	2	2	1	2	1	1	1	1	1	2	1	1	1	1	1	2	2	2	1	2	1	2	1	2	1	2	2	1	1	1	1	1	1	2	2	99	1
92	14	2	2	2	4	2	3	1	1	2	1	2	2	2	2	1	1	1	2	1	1	2	2	1	1	2	2	2	2	2	2	2	2	2	1	2	1	2	1	1	2	1	1	1	1	1	2	99	1
93	14	2	2	1	3	4	1	2	1	2	2	2	2	1	1	1	2	1	2	1	1	2	1	1	2	1	2	2	2	2	2	1	2	2	2	2	1	2	2	1	1	1	1	1	1	1	2	99	1
94	16	1	2	1	1	4	6	1	1	2	2	1	2	1	1	1	2	2	2	1	2	2	1	1	1	2	2	2	2	2	2	2	1	1	1	2	1	2	2	1	1	1	1	1	1	1	2	99	1
95	14	1	2	1	1	4	1	1	1	2	2	1	2	1	1	2	2	1	2	1	1	2	1	1	1	2	2	2	2	1	1	1	1	2	2	2	1	2	1	1	1	1	1	1	1	2	1	1	1
96	15	1	2	1	4	4	3	1	1	2	1	2	2	1	1	2	1	1	2	1	1	2	1	1	1	2	1	2	2	2	1	2	2	2	1	2	1	2	1	1	2	1	1	1	1	1	1	1	1
97	12	2	2	1	3	3	3	1	1	2	1	2	2	1	1	2	2	1	2	1	2	2	1	1	1	2	2	2	2	2	1	2	2	2	2	2	1	2	1	1	2	1	1	1	1	2	1	1	1
98	13	2	2	1	3	3	3	1	1	2	1	2	2	1	1	1	2	1	2	1	2	2	1	1	1	2	2	2	2	2	1	2	2	2	2	2	1	2	1	1	2	1	1	1	1	2	1	1	1
99	14	1	2	1	2	3	1	1	1	2	1	2	2	1	1	1	2	1	2	1	2	2	1	1	1	2	2	2	2	2	1	2	2	2	2	2	1	2	1	1	2	1	1	1	1	1	2	99	1
100	13	2	2	4	3	3	1	1	1	2	1	2	2	2	1	1	2	1	2	1	2	2	1	1	1	2	2	2	2	2	1	2	2	2	2	2	1	2	1	1	2	1	1	1	1	2	1	1	1
101	16	1	2	4	3	3	1	1	1	2	1	2	2	2	1	1	1	1	1	1	1	2	1	1	1	1	1	2	2	2	1	2	2	2	2	2	1	2	1	1	2	1	1	1	1	1	1	1	1
102	18	1	2	1	2	3	1	1	1	2	1	2	2	1	1	1	1	1	2	1	1	2	1	1	1	2	2	2	2	2	1	2	2	1	1	2	1	2	1	2	1	1	1	1	1	1	1	1	1
103	14	1	2	1	2	4	1	1	1	2	1	2	2	1	1	2	2	1	2	1	1	2	1	1	1	2	2	2	2	2	1	1	2	2	2	2	1	2	1	1	2	1	1	1	1	1	1	2	1
104	16	1	2	1	1	4	2	1	1	2	1	2	2	1	1	2	1	1	2	2	1	2	1	1	1	2	2	2	2	2	1	2	2	2	2	2	1	2	2	1	2	1	1	1	1	1	2	99	1
105	15	1	2	1	2	4	1	1	1	2	1	2	2	1	1	2	1	1	2	1	1	2	1	1	1	2	2	2	2	2	1	2	2	2	2	2	1	2	1	1	2	1	1	1	1	2	1	1	1
106	15	1	2	1	1	3	1	1	1	2	2	2	2	1	1	1	2	1	2	2	2	2	1	1	1	2	2	2	2	2	1	2	2	2	2	2	1	2	1	1	2	1	1	1	2	2	1	3	1
107	16	1	2	2	2	3	3	1	1	2	2	2	2	1	1	1	2	2	2	1	2	2	1	1	1	2	2	2	2	2	1	2	2	2	2	2	1	2	1	1	2	1	1	1	1	2	1	1	1
108	12	2	2	3	6	3	6	1	1	2	1	2	2	2	2	1	2	1	2	2	2	1	2	2	1	2	2	2	2	2	1	2	2	2	2	2	1	2	2	1	2	1	1	1	1	2	1	1	1
109	16	1	2	1	2	3	3	1	1	2	1	1	2	1	1	2	2	1	2	1	1	2	1	1	1	2	1	2	2	2	1	2	2	2	2	2	1	2	1	1	2	1	1	1	1	1	2	99	1
110	15	1	2	3	3	3	3	1	1	2	1	1	2	1	1	1	2	1	2	1	2	2	1	1	1	2	2	2	2	2	1	2	2	2	2	2	1	2	2	1	2	1	1	1	1	1	1	1	1
111	18	1	2	1	2	3	3	1	1	2	1	2	2	1	1	1	2	1	2	1	2	2	1	1	1	2	2	2	2	2	1	2	2	2	2	2	1	2	1	1	2	1	1	1	1	2	2	99	1
112	14	1	2	2	3	4	2	1	1	2	1	2	2	1	1	1	2	1	1	2	2	2	1	1	1	2	2	2	2	2	1	2	2	2	2	2	1	2	1	1	2	1	1	1	1	1	1	1	1
113	16	1	2	2	4	3	2	1	1	2	1	2	2	1	1	1	1	1	1	1	2	2	1	1	1	2	2	2	2	2	1	2	2	2	2	2	1	2	1	1	2	1	1	2	2	1	2	99	1
114	14	2	2	1	3	4	1	1	1	2	1	2	2	1	1	1	1	1	2	1	2	2	2	1	1	2	2	2	2	2	1	2	2	2	2	2	1	2	1	2	1	1	1	1	1	1	1	1	1
115	13	2	2	2	4	4	4	1	1	2	1	1	2	1	1	2	2	1	2	2	1	2	1	1	1	2	2	2	2	2	1	2	2	1	2	2	1	2	1	1	2	1	1	1	2	2	1	1	1
116	13	2	2	2	5	3	4	1	1	2	1	2	2	1	1	1	2	1	2	1	1	2	1	1	1	2	1	2	2	2	1	2	2	2	2	2	1	2	2	1	2	1	1	1	1	2	1	1	1
117	14	2	2	2	3	3	4	1	1	2	1	2	2	1	1	1	2	1	2	1	2	2	1	1	1	2	2	2	2	2	1	2	2	2	2	2	1	2	1	1	2	1	1	1	1	2	1	1	1
118	15	2	2	1	2	3	2	1	1	2	1	2	2	1	1	1	2	1	2	2	2	2	1	1	1	1	1	2	2	2	1	2	2	1	2	2	1	1	1	2	1	1	1	1	1	2	1	1	1
119	17	2	2	1	2	4	2	1	1	2	1	1	2	1	1	1	2	1	2	1	2	2	1	1	1	1	2	2	2	2	1	2	2	2	2	2	1	2	1	1	2	1	1	1	1	2	1	1	1
120	14	2	2	1	2	4	2	1	1	2	1	2	2	1	1	2	2	1	2	1	2	2	1	1	1	1	2	2	2	2	1	2	2	2	2	2	1	2	1	1	2	1	1	1	1	1	1	1	1
121	14	2	1	1	2	4	2	1	1	2	1	2	2	1	1	1	1	1	1	1	2	2	1	1	1	2	2	2	2	2	1	2	2	2	2	2	1	2	2	2	1	1	1	1	1	2	1	2	1
122	13	2	2	3	2	4	3	1	1	2	1	2	2	1	1	1	1	1	2	1	1	2	2	1	1	2	2	2	2	2	1	2	2	2	2	2	1	2	1	1	2	1	1	1	1	2	1	2	1
123	13	2	2	2	4	4	1	1	1	2	1	2	2	1	1	1	1	1	1	1	1	2	1	1	1	2	2	2	2	2	1	2	2	2	2	2	1	2	1	1	2	1	1	1	1	2	1	1	1
124	14	1	2	1	3	4	2	1	1	2	1	2	2	1	1	1	1	1	2	1	1	2	1	1	1	2	2	2	2	2	1	1	2	2	2	2	1	2	1	1	2	1	1	1	1	1	1	1	1
125	13	1	2	2	4	2	3	1	1	2	1	2	2	1	1	1	2	1	2	1	1	2	1	1	1	2	2	2	2	2	1	2	2	2	2	2	1	2	1	1	2	1	1	1	1	1	1	1	1
126	15	1	2	2	2	4	1	1	1	2	1	2	2	1	1	1	1	2	1	1	2	2	1	1	1	2	2	2	2	2	1	2	2	2	2	2	1	2	2	1	2	1	1	1	1	1	1	1	1
127	14	2	2	3	6	3	2	1	1	2	1	2	2	1	1	1	1	1	2	2	2	2	2	2	1	2	2	2	2	2	1	2	2	2	2	2	1	2	2	1	2	1	1	1	1	2	1	1	1
128	16	1	2	4	6	3	2	1	1	2	1	2	2	1	1	2	1	1	2	1	1	2	2	2	1	2	2	2	2	2	1	2	2	2	2	2	1	2	2	1	2	2	2	1	1	2	1	1	1
129	15	1	1	3	6	2	6	1	1	2	1	2	2	1	1	2	1	1	2	2	2	2	2	1	1	2	2	2	2	2	1	2	2	2	2	2	1	2	2	1	2	2	2	1	1	2	1	1	1
130	14	1	2	2	2	4	2	1	1	2	1	2	2	1	1	2	1	1	1	1	1	2	2	1	1	2	2	2	2	2	1	2	2	1	2	2	1	2	1	1	1	2	2	2	2	1	2	99	1
131	14	1	2	1	3	1	1	1	1	1	1	2	2	1	1	2	1	1	1	2	1	2	1	1	1	2	2	2	2	2	1	2	2	2	2	2	1	2	2	1	1	2	2	1	2	1	1	1	1
132	13	1	2	1	1	1	1	1	1	1	1	2	2	1	1	1	2	2	2	1	1	2	1	2	2	2	1	2	1	2	1	2	2	1	2	1	1	2	2	1	2	2	2	1	1	1	1	1	1
133	14	1	1	2	5	4	3	1	1	1	1	1	2	1	1	1	1	1	1	1	1	2	1	1	1	2	2	2	2	1	1	2	2	1	2	1	1	2	2	1	2	1	1	1	1	1	1	1	1
134	14	1	2	1	2	1	1	1	1	1	1	1	2	1	1	1	1	1	1	1	2	2	1	1	1	2	2	2	1	1	1	2	2	1	2	2	1	2	2	1	2	1	1	1	1	1	1	1	1
135	14	1	1	1	2	1	2	1	1	1	1	2	2	1	1	2	1	1	1	1	2	2	1	1	1	2	2	2	2	2	1	2	2	1	2	2	1	2	2	1	1	2	2	1	1	1	1	1	1
136	14	1	1	2	4	4	3	1	1	1	1	2	2	1	1	1	1	1	1	1	1	2	1	2	1	2	2	2	2	2	1	2	2	2	2	2	1	2	2	1	2	2	2	1	1	2	1	1	1
137	13	1	2	1	6	4	1	1	1	2	1	2	2	1	1	1	2	1	2	1	2	2	2	2	1	2	2	2	2	2	1	2	2	2	2	1	2	2	2	2	1	2	2	1	1	2	1	1	1
138	15	2	1	2	2	4	6	1	1	2	1	2	2	1	1	2	1	1	1	1	1	2	2	1	1	2	2	2	2	2	1	1	2	2	2	2	1	2	1	1	1	2	2	1	1	2	1	1	1
139	14	2	2	2	4	4	4	1	1	2	1	1	2	1	1	2	1	1	1	2	1	2	2	1	1	2	2	2	2	2	1	2	2	2	2	2	2	2	2	1	2	2	2	1	1	2	1	1	1
140	14	2	2	3	2	2	1	1	1	2	1	2	2	1	1	2	1	1	2	1	1	2	1	1	1	2	2	2	2	2	1	2	2	2	2	2	2	2	2	1	2	2	2	1	1	2	1	1	1
141	14	2	1	1	1	1	1	1	1	2	1	2	2	1	1	1	2	2	2	2	2	2	1	2	1	2	2	2	2	2	2	1	2	1	2	2	2	2	2	1	2	3	2	1	1	1	1	1	1
142	15	2	2	2	2	2	4	1	1	1	1	2	2	1	1	2	2	2	2	1	2	2	1	2	2	2	2	2	2	2	2	2	1	2	2	1	2	2	2	2	1	2	2	1	1	2	1	1	1
143	13	2	1	1	1	1	1	1	1	2	1	2	2	1	1	1	2	2	2	2	2	2	1	2	2	2	2	2	1	2	2	2	2	2	2	1	2	2	2	1	2	2	2	1	1	1	1	2	1
144	14	2	1	1	1	1	1	1	1	2	1	2	2	1	1	1	2	2	2	2	2	2	2	2	1	2	2	2	2	2	1	2	2	2	2	2	1	2	2	1	2	2	2	1	1	1	1	2	1
145	16	1	2	2	5	4	1	1	1	1	1	1	2	2	2	2	2	1	2	2	2	2	1	2	1	2	2	2	2	2	1	2	2	2	2	1	2	2	2	2	1	2	2	1	1	2	1	2	1
146	18	1	2	1	1	4	1	1	1	1	1	2	2	1	2	2	2	1	2	1	2	2	1	2	2	2	2	2	2	2	1	2	2	2	2	1	2	2	2	1	2	2	2	1	1	2	1	1	1
147	14	2	2	1	1	1	1	1	1	2	1	1	2	1	1	2	2	1	2	2	2	2	1	2	2	2	2	2	2	2	1	2	2	2	1	2	2	2	2	1	2	2	1	1	1	2	1	1	1
148	14	2	2	1	1	1	1	1	1	2	1	2	2	1	1	2	2	2	1	2	2	2	2	1	2	2	2	2	2	2	2	1	2	1	2	2	2	2	2	1	2	2	2	1	1	2	1	1	1
149	13	2	2	1	1	1	1	1	1	1	1	2	2	1	1	1	1	2	1	1	1	2	1	2	1	1	2	2	2	2	1	2	2	1	2	1	1	2	2	1	2	2	2	1	1	2	1	1	1
150	15	2	1	2	3	4	1	1	1	1	1	2	2	1	1	2	1	1	2	2	2	1	2	1	1	2	2	2	2	2	1	2	2	1	2	2	2	2	2	1	2	2	2	1	1	1	1	2	1
151	14	2	1	1	1	1	1	1	1	2	1	2	2	1	1	1	2	2	2	2	2	2	1	2	2	2	2	2	2	2	1	2	2	2	2	1	2	2	2	1	2	2	2	1	1	2	1	1	1
152	13	2	2	1	1	1	1	1	1	1	1	2	2	1	1	1	2	2	1	1	2	2	1	2	2	1	1	2	2	2	1	2	2	1	1	2	1	2	2	1	2	2	2	1	1	2	1	2	1
153	13	2	2	1	1	1	1	1	1	1	1	2	2	1	1	1	1	1	1	1	1	2	1	1	1	2	2	2	2	2	1	2	1	1	2	2	1	2	2	1	2	2	2	1	1	1	1	1	1
154	14	2	2	1	1	1	1	1	1	1	1	1	2	1	1	1	1	1	1	1	1	2	1	1	1	2	2	2	2	2	1	2	1	1	2	1	1	2	2	1	2	2	2	1	1	1	1	1	1
155	13	2	2	2	5	2	5	1	1	1	1	1	2	1	1	1	1	1	1	1	1	1	1	1	1	2	2	2	2	1	2	2	1	1	2	2	1	2	1	1	2	2	2	1	1	1	1	1	1
156	14	1	2	1	1	1	1	1	1	2	1	2	2	1	1	1	1	1	1	1	1	2	1	1	1	2	2	2	2	1	1	2	2	1	2	2	1	2	2	1	2	2	2	1	1	1	1	1	1
157	13	1	2	1	1	1	1	1	1	2	1	2	2	1	1	2	2	1	2	1	2	2	2	2	1	2	1	2	2	2	1	2	2	1	2	2	2	2	2	1	2	2	2	1	1	1	1	2	1
158	14	1	2	4	1	4	1	1	1	1	1	1	2	2	1	2	1	1	2	2	2	2	1	2	1	2	2	2	2	2	1	2	2	1	2	2	2	2	2	1	2	2	2	1	1	2	1	1	1
159	14	1	2	1	1	4	1	1	1	1	1	2	2	1	1	2	1	1	2	1	1	2	2	2	1	2	2	2	2	2	1	2	2	1	2	1	2	2	2	1	2	2	2	1	1	1	1	2	1
160	16	1	2	4	6	4	1	1	1	1	1	2	2	1	1	2	2	1	2	2	2	2	1	2	2	2	2	2	2	2	2	1	2	2	2	1	2	2	2	2	2	2	2	1	1	2	1	1	1
161	14	2	2	1	2	4	2	1	1	1	1	2	2	1	1	1	1	1	1	1	2	2	1	1	1	2	2	2	2	2	1	2	2	1	2	2	1	2	1	1	2	2	2	1	1	1	1	1	1
162	13	2	1	1	2	4	2	1	1	2	1	2	2	1	1	1	1	1	1	1	1	2	2	1	1	2	2	2	2	2	1	2	2	2	2	2	1	2	2	1	2	2	2	1	2	2	1	1	1
163	15	2	2	1	2	4	6	1	1	2	1	2	2	1	1	2	1	1	1	1	1	2	1	1	1	2	2	2	2	2	1	2	2	2	2	1	1	2	2	1	2	2	2	1	1	1	1	1	1
164	12	2	1	1	3	4	2	1	1	2	1	1	1	2	1	2	1	1	2	2	1	2	1	1	1	1	2	2	2	2	1	2	2	1	2	2	1	2	1	1	2	2	2	1	1	1	1	1	1
165	13	2	1	1	1	1	1	1	1	1	1	1	2	1	1	1	1	1	1	1	1	2	1	1	1	2	2	2	2	2	1	2	2	1	2	1	1	2	2	1	2	2	2	1	1	1	1	1	1
166	13	1	2	1	1	1	1	1	1	1	1	2	2	1	1	1	1	1	1	1	1	2	1	1	1	1	2	2	2	2	2	1	2	1	2	2	1	2	2	1	2	2	2	1	1	1	1	1	1
167	13	1	2	2	5	4	2	1	1	2	1	2	2	1	1	1	1	1	1	1	1	2	1	1	1	2	2	2	2	1	1	2	2	1	2	2	1	2	2	1	2	2	2	1	1	1	1	1	1
168	14	1	1	1	1	1	1	1	1	1	1	1	2	1	1	1	1	1	1	1	1	1	1	1	1	2	2	2	1	1	1	2	2	1	2	2	1	2	2	1	1	2	2	2	1	1	1	1	1
169	14	1	1	2	5	2	3	1	1	2	1	2	2	1	1	1	1	1	1	1	1	2	2	1	1	2	2	2	2	2	1	2	2	1	2	2	2	2	2	1	2	2	2	1	1	2	1	1	1
170	16	2	1	1	2	4	1	1	1	2	2	2	2	1	1	2	2	1	2	2	1	2	1	1	1	2	2	2	2	2	1	2	2	2	2	2	1	2	1	1	2	1	1	1	1	2	1	1	1
171	15	2	2	1	2	4	1	1	1	2	1	2	2	1	1	2	1	1	2	2	1	2	2	1	1	2	2	2	2	2	1	2	2	2	2	2	1	2	1	1	2	1	1	1	1	1	1	1	1
172	12	2	2	3	3	4	2	1	1	2	1	2	2	1	1	2	1	1	2	2	1	2	1	1	1	2	2	2	2	2	1	1	2	1	2	1	1	2	2	1	2	1	1	1	1	2	1	1	1
173	15	2	2	4	2	4	2	2	1	2	2	2	2	1	1	2	1	1	2	2	1	2	1	1	1	2	2	2	2	2	1	2	2	2	1	2	1	2	2	1	2	1	1	1	1	2	1	1	1
174	12	2	2	3	2	4	1	1	1	2	1	2	2	1	1	2	1	1	2	1	1	2	1	1	1	2	2	2	2	2	1	2	2	2	2	2	1	2	2	1	2	1	1	1	1	1	1	1	1
175	15	2	2	3	3	4	1	1	1	2	1	2	2	1	1	2	1	1	2	1	1	2	1	1	1	2	2	2	2	2	1	2	2	2	1	1	1	2	2	1	2	1	1	1	1	1	1	1	1
176	12	2	2	3	2	4	1	1	1	2	1	2	2	1	1	2	1	1	2	1	1	2	2	2	1	2	2	1	2	2	1	2	2	1	2	2	1	2	1	1	2	1	1	1	1	2	1	1	1
177	12	2	2	2	4	4	4	1	1	2	1	2	2	1	1	2	1	1	2	2	1	2	2	1	1	2	2	2	2	2	1	2	2	2	2	2	1	2	1	1	2	1	1	1	1	1	1	1	1
178	14	2	2	4	2	4	3	1	1	2	1	2	2	1	1	2	1	1	2	1	1	2	1	1	1	2	2	2	2	2	1	2	2	1	2	2	2	2	2	1	2	1	1	1	1	1	1	1	1
179	12	2	2	3	2	4	1	1	1	2	1	2	2	1	1	2	1	1	2	1	1	2	1	1	1	2	2	2	2	2	1	2	2	2	2	2	1	2	2	1	2	1	1	1	1	1	1	1	1
180	12	2	2	3	2	4	1	1	1	2	1	2	2	1	1	1	1	1	2	2	1	2	1	1	1	2	2	2	2	2	1	2	2	2	2	2	1	2	2	1	2	1	1	1	1	1	1	1	1
181	13	2	2	4	2	4	6	1	1	2	1	2	2	1	1	1	2	1	2	2	1	2	1	1	1	1	2	2	2	2	1	2	2	2	2	2	1	2	2	1	2	1	1	1	1	1	1	1	1
182	12	2	2	3	3	4	4	1	1	2	1	2	2	1	1	2	1	1	2	2	1	2	1	1	1	2	2	2	2	2	1	2	2	2	1	1	1	2	2	1	2	1	1	1	1	1	1	1	1
183	12	2	2	3	3	4	1	1	1	2	1	1	2	1	1	2	1	1	2	2	1	2	1	1	1	2	2	2	2	2	1	2	2	2	2	2	1	2	2	1	2	1	1	1	1	1	1	1	1
184	12	2	2	2	3	3	6	1	1	2	1	2	2	1	1	2	1	1	2	2	1	2	2	1	1	2	2	2	2	2	1	2	2	2	2	2	1	2	2	1	2	1	1	1	1	2	1	1	1
185	12	2	2	3	3	4	1	1	1	2	1	2	2	1	1	2	1	1	2	2	1	2	1	1	1	2	2	2	2	2	1	2	2	2	1	1	2	2	2	1	2	1	1	1	1	1	1	1	1
186	15	1	2	3	2	4	3	1	1	2	1	2	2	1	1	2	1	1	2	2	1	2	2	1	1	2	2	2	2	2	1	2	2	2	2	2	1	2	2	1	2	1	1	1	1	1	1	1	1
187	14	2	2	3	3	4	1	1	1	2	1	2	2	1	1	2	1	1	1	1	1	2	2	1	1	2	2	2	2	2	1	2	2	2	2	2	1	2	1	1	2	1	1	1	1	2	1	1	1
188	13	1	2	4	2	4	2	1	1	2	2	2	2	1	1	2	1	1	2	2	1	2	1	1	1	2	2	2	2	2	1	2	2	2	2	2	1	2	1	1	2	1	1	1	1	1	1	1	1
189	12	2	2	3	2	4	2	1	1	2	1	2	2	1	1	2	1	1	2	1	1	2	1	2	1	2	2	2	2	2	1	2	2	1	2	2	2	2	2	1	2	2	2	1	1	2	1	1	1
190	12	1	2	2	2	4	2	1	1	2	1	2	2	1	1	2	1	1	2	1	1	2	1	2	1	2	2	2	2	2	1	2	2	2	2	2	2	2	1	1	2	2	2	1	1	2	1	1	1
191	12	2	2	1	1	4	2	1	1	2	1	2	2	1	1	2	1	1	2	1	1	2	2	1	2	2	2	2	2	2	1	2	2	2	2	2	1	2	1	1	2	2	2	1	1	2	1	1	1
192	13	2	2	1	6	3	1	1	1	2	1	2	2	1	1	2	1	1	2	1	2	2	2	2	2	2	2	2	2	2	2	2	2	2	2	2	2	2	1	1	2	2	2	1	2	2	1	1	1
193	12	2	2	4	3	4	2	1	1	2	1	2	2	1	1	2	1	1	2	2	1	2	2	2	2	2	2	2	2	2	2	2	2	2	2	2	1	2	2	1	2	2	2	1	2	2	1	1	1
194	12	2	2	3	2	2	2	1	1	2	2	1	2	2	1	2	1	1	2	2	1	2	2	1	1	2	2	2	2	2	1	2	2	2	2	2	1	2	2	1	2	2	2	1	1	2	1	1	1
195	14	1	2	4	2	4	2	1	1	1	1	2	2	1	1	2	1	1	2	1	1	2	2	1	1	2	2	2	2	2	1	2	2	2	2	2	1	2	2	1	2	2	2	1	1	2	1	1	1
196	12	1	2	3	2	4	1	1	1	2	1	2	2	1	1	2	1	2	2	1	1	2	2	1	1	2	2	2	2	2	1	2	2	2	2	2	1	2	2	1	2	2	2	1	2	2	1	1	1
197	12	1	2	3	2	4	2	2	1	2	2	2	2	1	1	2	1	1	2	1	2	2	2	2	2	2	2	2	2	2	2	2	2	2	2	2	2	2	2	2	2	2	2	1	1	2	1	1	1
198	12	1	2	2	3	4	3	1	1	2	1	2	2	1	1	2	1	1	2	1	1	2	2	1	1	2	2	2	2	2	1	2	2	2	2	2	2	2	1	1	1	2	2	1	1	2	1	2	1
199	14	2	2	3	2	4	1	2	1	2	2	2	2	2	1	2	2	1	2	2	2	2	2	2	2	2	2	2	2	2	2	2	2	2	2	2	2	2	2	2	2	2	2	1	1	2	1	1	1
200	13	2	2	4	2	4	2	1	1	2	1	2	2	1	1	2	1	1	2	1	1	2	1	1	1	2	2	2	2	2	1	1	2	2	2	2	2	2	2	1	2	2	2	2	2	2	1	1	1
201	13	2	2	4	1	4	2	1	1	2	1	2	2	2	1	2	1	1	2	1	1	2	2	2	1	2	2	2	2	2	1	2	2	2	2	2	2	2	2	1	2	2	2	2	2	2	1	1	1
202	13	2	1	2	5	4	2	1	1	2	1	2	2	1	1	2	1	2	1	1	1	2	1	1	1	2	2	2	2	2	2	1	2	2	2	2	1	2	2	1	1	2	2	1	2	2	1	1	1
203	12	1	2	4	2	4	1	1	1	2	2	2	2	1	1	2	2	1	2	1	1	2	1	2	1	2	2	2	2	2	1	2	2	2	2	2	2	2	1	1	2	2	2	1	2	2	1	1	1
204	13	2	2	2	5	2	5	1	1	2	1	1	2	2	1	2	1	1	1	1	1	2	1	1	1	2	2	2	2	2	1	2	2	2	2	1	1	2	2	1	2	2	2	1	2	2	1	1	1
205	12	1	2	4	2	4	2	1	1	2	2	2	2	2	1	2	1	2	2	2	2	2	1	1	1	1	2	2	2	2	1	2	1	2	2	2	2	2	1	1	2	2	2	1	2	2	1	1	1
206	12	2	1	2	5	2	5	1	1	2	2	1	2	1	1	2	1	1	1	1	1	2	1	1	1	2	2	2	2	2	1	2	2	2	2	2	2	2	1	1	1	2	2	1	2	2	1	1	1
207	12	1	2	4	2	4	1	2	1	2	2	2	2	2	1	2	2	1	2	2	2	1	2	2	2	2	2	2	2	2	2	2	2	2	2	2	2	2	2	2	2	2	2	1	2	2	1	1	1
208	16	2	1	1	3	1	1	1	1	2	1	2	2	1	1	2	1	1	2	2	1	2	2	2	1	2	2	2	2	2	1	2	2	2	2	2	1	2	2	1	2	1	1	1	1	2	1	1	1
209	12	2	2	3	6	4	6	2	1	2	1	1	2	1	1	2	1	1	2	2	1	2	1	1	1	2	2	2	2	2	1	2	2	1	2	2	1	2	2	1	2	1	1	1	1	2	1	1	1
210	16	1	2	4	6	4	6	1	1	2	1	2	2	1	1	2	1	1	2	1	2	1	1	1	1	2	2	2	2	2	1	2	2	2	2	2	1	2	2	1	2	1	1	1	1	2	1	1	1
211	14	1	2	4	2	4	3	1	1	2	1	1	2	1	1	1	1	2	2	1	2	1	1	1	2	2	2	2	2	2	1	2	2	2	2	2	1	2	1	1	2	1	1	1	1	2	1	1	1
212	15	1	2	4	4	4	3	1	1	2	1	1	2	1	1	2	1	1	2	2	1	2	1	1	1	2	2	2	2	2	1	2	2	2	2	2	1	2	1	1	2	1	1	1	1	2	1	1	1
213	13	2	1	1	1	4	1	1	1	2	1	2	2	2	1	1	1	2	2	2	2	2	1	1	1	2	2	1	1	1	1	1	1	2	1	2	2	2	1	1	1	1	1	1	1	1	2	99	1
214	14	1	1	1	2	4	2	1	1	2	1	2	2	1	1	2	2	1	2	2	1	2	1	1	1	2	1	2	2	2	1	2	2	2	1	2	1	2	1	1	2	1	1	1	1	2	1	1	1
215	14	2	1	4	4	4	2	1	1	2	1	2	2	1	1	1	2	1	1	2	1	2	1	1	1	2	2	2	2	2	1	2	2	2	2	2	1	2	2	1	2	1	1	1	1	2	1	1	1
216	13	2	2	3	3	4	3	1	1	2	1	2	2	1	1	2	2	2	2	1	1	2	1	1	1	2	2	2	2	2	1	2	2	1	2	2	1	2	2	1	2	1	1	1	1	2	1	1	1
217	13	2	2	2	5	4	3	1	1	2	2	2	2	1	1	2	1	1	2	2	1	2	1	1	1	2	2	2	2	2	1	2	2	2	2	2	1	2	1	1	1	1	1	1	1	1	1	1	1
218	14	2	1	2	5	4	4	1	1	2	1	2	2	1	1	2	2	1	2	2	1	2	2	1	1	2	2	2	2	2	1	2	2	2	2	2	1	2	1	1	2	1	1	1	1	2	1	1	1
219	12	2	2	2	2	4	2	1	1	2	1	2	2	1	1	2	2	2	2	1	1	2	2	1	1	2	1	2	2	2	1	2	2	1	2	2	1	2	2	1	2	1	1	1	1	1	1	1	1
220	18	2	2	4	6	4	3	1	1	2	1	2	2	1	1	2	2	1	2	2	1	2	1	1	1	2	2	2	2	2	1	2	2	2	2	2	1	1	1	1	2	1	1	1	1	1	1	1	1
221	15	1	2	1	3	4	2	1	1	2	1	1	2	1	1	2	1	1	2	2	2	2	1	1	1	2	1	2	2	2	1	2	2	1	2	2	1	1	1	1	2	3	1	1	1	1	1	2	1
222	15	1	1	2	4	4	3	1	1	2	1	2	2	1	1	1	1	1	1	2	1	2	2	1	1	2	1	2	2	2	1	2	1	2	2	2	1	2	2	1	2	1	1	1	1	2	1	1	1
223	15	1	1	4	3	4	3	1	1	2	1	2	2	1	1	1	1	1	2	1	1	2	2	1	1	2	1	2	2	2	1	2	2	2	2	2	1	2	1	1	2	1	1	1	1	1	1	1	1
224	14	2	1	4	3	4	4	1	1	2	1	2	2	1	1	2	1	1	2	2	1	2	1	1	1	2	2	2	2	2	1	2	1	2	2	2	1	2	1	1	2	1	1	1	1	2	1	1	1
225	15	2	2	3	3	4	2	1	1	2	1	2	2	1	1	1	1	1	2	1	1	2	1	2	1	2	1	2	2	2	1	2	2	2	2	2	1	2	1	1	2	4	1	1	1	2	1	1	1
226	14	1	2	4	1	4	2	1	1	2	1	2	2	1	1	2	2	1	2	2	2	2	1	1	1	2	1	2	2	2	1	2	2	2	2	2	1	2	1	1	2	1	1	1	1	2	1	1	1
227	14	1	1	1	3	4	3	1	1	2	1	1	2	1	1	1	2	1	2	1	1	2	2	2	1	2	2	2	2	2	1	2	2	2	2	2	1	2	1	2	1	1	1	1	1	2	1	1	1
228	15	1	1	3	4	4	2	1	1	2	1	1	2	1	1	2	1	1	2	1	1	2	2	2	1	2	2	2	2	2	1	2	2	2	2	2	1	2	1	1	2	4	1	1	1	2	2	99	1
229	16	2	1	1	3	1	2	1	1	2	2	2	2	1	1	2	1	1	1	2	1	2	1	1	1	2	2	2	2	2	1	2	2	2	2	2	1	2	1	1	2	1	1	1	1	2	1	1	1
230	16	2	1	4	6	3	2	1	1	2	1	2	2	1	1	2	1	1	2	1	1	2	1	1	1	2	2	2	2	2	1	2	2	2	2	2	1	2	1	1	2	1	1	1	1	2	1	1	1
231	15	2	1	2	5	4	4	1	1	2	1	2	2	1	1	2	1	1	2	1	1	2	2	1	1	2	2	2	2	2	1	2	2	2	2	2	1	2	1	1	2	1	1	1	1	2	1	1	1
232	13	2	2	2	5	4	3	1	1	2	1	2	2	1	1	2	2	1	2	1	1	2	1	1	1	2	1	2	2	2	1	2	2	2	2	2	1	1	1	1	2	1	1	1	1	2	1	1	1
233	15	2	2	1	4	1	1	1	1	2	1	2	2	1	1	2	1	1	2	1	1	2	1	1	1	2	1	2	2	2	1	2	2	2	2	2	1	2	1	1	2	1	1	1	1	2	1	1	1
234	15	2	2	4	6	2	5	2	1	2	1	2	2	2	1	1	2	1	2	1	1	2	1	1	1	2	2	2	2	2	1	2	2	2	2	2	1	2	1	1	1	1	1	1	1	2	1	1	1
235	14	1	1	4	4	4	3	1	1	2	1	2	2	1	1	2	1	1	2	1	1	2	1	1	1	2	2	2	2	2	1	2	2	2	2	2	1	2	1	1	2	1	1	1	1	2	1	1	1
236	14	1	2	2	5	2	6	1	1	2	1	2	2	1	1	2	2	1	1	2	1	2	1	1	1	2	2	2	2	2	1	2	2	2	2	2	1	2	2	1	2	1	1	1	1	2	1	1	1
237	14	1	2	2	5	4	3	1	1	2	1	2	2	1	1	2	2	1	1	1	1	2	2	1	1	2	1	2	2	2	1	2	2	2	2	1	1	2	1	1	2	1	1	1	1	2	1	1	1
238	16	1	2	2	4	2	4	1	1	2	1	2	2	1	1	2	2	2	1	1	1	2	2	1	1	2	2	1	1	2	2	2	2	2	2	2	2	2	2	1	1	1	1	1	1	1	2	99	1
239	15	2	1	3	4	4	6	1	1	2	1	2	2	1	1	2	1	1	2	1	1	2	1	1	1	2	1	1	1	2	1	2	2	2	1	2	1	2	2	1	1	1	1	1	1	2	2	99	1
240	12	2	2	2	6	2	6	1	1	2	1	2	2	2	1	2	1	1	2	1	1	2	2	1	1	1	2	2	1	1	1	1	2	2	1	1	1	1	1	1	2	1	1	1	1	2	2	99	1
241	13	1	2	2	4	2	3	1	1	1	1	2	2	1	2	1	1	1	2	1	1	2	1	1	1	1	1	2	1	1	1	1	1	2	1	2	1	1	2	1	1	1	1	1	1	2	2	99	1
242	13	1	2	2	2	4	2	1	1	2	1	2	2	2	2	2	1	1	2	1	2	2	1	1	1	2	1	2	1	2	1	2	1	2	2	1	1	2	2	1	1	1	1	2	1	1	2	99	1
243	15	2	2	3	3	3	3	1	1	2	1	1	2	2	1	2	1	1	1	1	1	2	2	1	1	2	2	2	2	2	2	2	1	2	2	2	1	2	2	1	1	1	1	1	1	2	1	1	1
244	16	2	2	1	2	4	2	1	1	1	1	1	2	1	2	2	1	1	1	1	1	2	2	1	1	2	2	2	2	2	2	2	1	2	2	2	1	2	2	1	2	1	1	1	1	2	2	99	1
245	16	2	2	1	2	4	2	1	1	2	1	1	2	1	1	1	1	1	1	1	1	2	2	2	1	2	1	2	2	2	2	2	1	2	2	2	1	2	1	1	1	1	1	1	1	1	1	1	1
246	16	2	2	1	1	4	2	1	1	2	2	1	2	1	1	2	2	1	1	1	1	2	1	1	1	2	2	2	2	2	2	1	1	2	2	2	1	2	2	1	1	1	1	1	1	2	2	99	1
247	13	1	1	2	5	2	4	2	2	2	2	2	2	1	2	2	2	2	2	1	2	2	1	1	1	2	2	1	2	1	1	1	1	1	2	1	1	1	2	1	1	1	1	1	1	2	1	1	1
248	14	1	2	1	2	4	3	1	1	1	1	1	2	1	1	1	2	1	1	2	2	2	2	2	1	2	1	2	2	2	1	2	2	2	2	2	1	2	2	1	1	1	1	1	1	2	1	1	1
249	16	2	1	1	3	4	2	1	1	2	2	2	2	1	2	1	1	1	1	1	1	2	1	1	1	1	1	1	2	1	2	2	2	1	2	1	1	2	2	1	1	1	1	1	1	2	2	99	1
250	18	1	2	1	1	4	6	1	1	2	1	1	2	1	1	2	1	1	1	1	1	2	1	1	1	2	1	2	2	2	1	2	2	2	2	2	2	1	1	1	2	2	2	2	1	1	1	2	1
251	14	1	1	1	6	4	6	1	1	2	1	2	2	2	2	1	1	1	2	1	1	2	2	1	1	2	2	2	2	2	1	2	2	2	2	2	1	1	2	1	2	1	1	1	2	1	2	99	1
252	14	1	2	2	5	4	4	1	1	2	1	1	2	1	1	2	1	1	1	1	1	2	1	1	1	2	2	2	2	2	1	2	2	2	2	2	1	2	2	1	1	1	1	1	1	2	2	99	1
253	14	1	2	2	5	2	6	1	1	2	1	1	2	2	2	1	1	1	1	1	1	2	1	1	1	2	1	2	2	2	2	2	1	2	2	2	2	2	2	1	1	1	1	1	1	1	1	1	1
254	12	2	2	2	5	2	5	2	1	2	1	2	2	2	1	1	1	1	2	2	1	2	1	2	1	2	2	2	2	2	2	2	2	1	1	2	2	2	2	1	1	1	1	1	1	2	2	99	1
255	15	1	1	2	4	2	5	1	1	2	1	2	1	1	1	2	2	1	2	1	1	2	1	1	1	2	1	2	2	2	1	2	2	2	2	1	2	2	1	1	2	1	1	1	1	2	2	99	1
256	17	1	2	4	2	4	2	1	1	2	1	2	2	2	1	1	1	1	2	1	1	2	1	1	1	2	2	2	2	2	1	2	2	1	2	2	1	2	2	1	2	1	1	1	1	1	1	1	1
257	14	1	1	1	1	4	1	1	1	2	2	2	2	2	2	2	2	2	2	1	1	2	2	2	1	2	2	2	2	2	1	2	2	1	2	2	2	2	2	1	2	1	1	1	2	2	1	1	1
258	14	1	1	1	2	4	2	1	1	2	2	1	2	1	1	1	1	1	1	1	1	2	1	1	1	1	1	2	2	1	1	1	1	2	1	2	2	2	2	1	1	1	1	1	1	2	2	99	1
239	13	1	2	4	1	4	1	1	1	2	1	1	2	1	1	2	1	1	2	2	1	2	1	1	1	2	2	2	2	2	1	2	2	2	2	2	1	2	2	1	2	1	1	1	1	2	1	1	1
260	15	2	1	1	6	4	6	1	1	2	1	1	2	1	1	2	2	1	2	1	1	2	2	1	1	2	2	2	2	2	1	2	2	2	2	1	1	2	1	1	2	1	1	1	1	2	1	2	1
261	14	2	2	1	1	4	1	1	1	2	1	1	2	1	1	2	2	1	2	1	1	2	1	1	1	2	2	2	2	2	1	2	2	2	2	2	1	2	1	1	2	1	1	1	1	2	1	1	1
262	16	1	2	4	2	4	1	1	1	1	1	1	2	1	1	2	2	1	2	1	2	2	1	1	1	2	1	2	2	2	1	2	2	1	2	2	2	2	1	1	2	1	1	1	1	2	1	1	1
263	15	1	2	4	6	4	6	1	1	2	1	1	2	2	1	2	2	1	1	1	2	2	1	1	1	2	1	2	2	2	1	2	2	2	2	2	1	2	2	1	2	1	1	1	1	2	2	99	1
264	15	1	2	1	3	4	2	2	1	2	1	2	2	2	1	2	1	1	2	2	1	2	2	1	1	2	2	2	2	2	1	2	2	2	2	2	1	2	1	1	2	1	1	1	1	1	1	1	1
265	14	2	1	2	5	2	5	1	1	2	1	2	2	1	1	2	2	1	2	2	1	2	1	1	1	2	2	2	2	2	1	2	2	2	2	2	1	2	2	1	1	1	1	1	1	2	1	1	1
266	13	1	1	2	5	2	5	1	1	2	1	1	2	1	1	2	1	2	2	2	1	2	2	2	1	2	1	2	2	2	1	2	2	2	2	2	1	2	2	1	2	1	1	1	1	2	1	1	1
267	16	2	1	2	5	4	5	1	1	2	1	2	2	1	1	2	2	1	2	1	1	2	1	1	1	2	2	2	2	2	1	2	2	2	2	2	1	2	1	1	2	1	1	1	1	2	1	1	1
268	13	1	1	2	5	2	3	1	1	2	1	1	2	1	1	2	2	1	2	2	2	2	1	1	1	1	1	1	2	2	1	1	1	1	1	1	2	2	2	1	1	1	1	1	1	2	1	2	1
269	12	1	1	3	5	4	2	2	1	2	1	2	2	1	1	2	1	1	2	2	1	2	2	2	2	2	2	2	2	2	2	2	2	2	2	2	2	2	2	2	2	2	2	1	1	2	1	1	1
270	14	2	2	2	5	2	5	1	1	2	1	1	2	1	1	2	1	1	2	1	1	2	2	2	1	2	2	2	2	2	1	2	2	1	2	2	2	2	2	1	2	1	2	1	1	2	1	1	1
271	13	1	1	2	5	4	2	1	1	2	1	1	2	1	1	2	1	1	2	2	2	2	2	1	1	2	2	2	2	2	1	2	2	2	2	2	1	2	1	1	2	2	2	1	1	2	1	1	1
272	14	2	2	2	5	2	3	2	1	2	1	1	2	1	1	2	1	1	2	2	1	2	1	1	1	2	2	2	2	2	1	2	2	2	2	1	1	2	2	1	2	2	2	1	1	2	1	1	1
273	12	2	1	2	6	4	3	1	1	2	1	1	2	1	1	2	2	1	2	2	1	2	2	2	1	2	2	2	2	2	1	2	2	2	2	1	1	2	2	1	2	2	2	1	1	2	1	1	1
274	12	2	2	2	5	4	3	1	1	1	1	1	2	1	1	2	1	1	2	2	1	2	2	2	1	2	2	2	2	2	1	2	2	1	2	1	1	2	2	1	2	2	2	1	1	2	1	1	1
275	13	2	1	2	5	4	5	1	1	2	1	1	2	1	1	2	1	1	2	1	1	2	1	1	1	2	2	2	2	2	1	2	2	2	2	2	1	2	2	1	2	2	2	1	1	2	1	1	1
276	13	2	1	4	3	3	3	1	1	1	1	1	2	1	1	2	2	1	2	2	2	2	2	2	1	2	2	2	2	2	1	2	2	2	2	2	1	2	2	1	2	2	2	1	1	2	1	1	1
277	15	2	1	1	2	1	2	1	1	1	1	1	2	1	1	2	2	1	2	1	1	2	2	2	2	2	2	2	2	2	2	2	2	2	2	2	2	2	2	1	2	2	2	1	1	2	1	1	1
278	13	2	1	2	3	4	1	1	1	2	2	2	2	1	1	2	1	1	2	2	2	1	2	2	1	2	2	2	2	2	1	2	2	2	2	1	2	2	2	1	2	2	2	1	1	2	1	1	1
279	12	2	1	2	2	4	1	1	1	2	1	1	2	1	2	2	2	1	2	1	1	2	1	1	1	2	2	2	2	2	1	2	1	2	1	2	2	1	2	1	1	1	1	1	1	1	2	99	1
280	15	1	1	2	5	4	2	2	1	2	1	1	2	2	1	2	2	1	2	1	1	2	1	2	1	2	1	2	2	2	1	2	1	2	1	2	2	2	2	1	1	1	1	1	1	2	1	1	1
281	14	2	1	1	6	4	2	1	1	1	1	1	2	1	2	2	2	1	1	1	1	2	2	1	1	2	2	2	2	2	1	2	2	2	2	2	1	2	1	1	2	1	1	1	2	2	1	1	1
282	14	2	1	4	5	4	3	1	1	2	1	1	2	1	1	2	1	1	2	2	2	2	2	2	1	2	2	2	2	2	2	2	2	2	2	2	2	2	2	1	2	1	1	1	1	2	1	1	1
283	15	2	1	1	2	4	2	1	1	1	1	2	2	1	2	1	1	1	1	1	1	2	1	1	1	2	1	2	2	1	1	1	1	2	1	1	1	2	1	1	2	1	1	1	1	1	1	1	1
284	13	1	1	1	6	3	2	1	1	2	1	2	2	1	1	2	1	1	1	2	1	2	2	1	1	2	2	2	2	2	1	2	2	2	2	2	2	2	2	1	2	1	1	1	1	2	1	1	1
285	14	2	2	4	2	5	2	2	1	2	1	2	2	2	2	2	2	1	2	1	2	2	2	1	1	2	2	2	2	2	2	2	1	2	2	2	1	2	1	1	2	1	1	1	1	1	2	99	1
286	12	1	1	3	3	4	1	1	1	2	1	2	2	1	1	2	1	1	1	2	1	2	1	1	1	2	2	2	2	2	1	2	2	2	2	2	1	2	2	1	2	1	1	1	1	2	1	1	1
287	12	1	1	3	4	4	1	1	1	2	1	1	2	1	1	1	1	1	1	1	1	2	2	1	1	2	2	2	2	2	1	2	2	2	2	2	1	2	2	1	2	1	1	1	1	2	1	1	1
288	13	1	1	2	3	4	1	1	1	2	1	2	2	1	1	2	1	2	2	1	1	2	1	1	1	2	2	2	2	2	1	2	2	2	1	2	1	2	1	1	2	1	1	1	1	2	2	99	1
289	13	1	1	2	4	4	6	1	1	2	1	1	2	1	1	2	2	1	2	2	1	2	2	1	1	2	1	1	2	2	1	2	2	2	2	2	1	2	1	1	2	1	1	1	1	2	1	1	1
290	13	2	1	3	6	2	4	1	1	2	1	2	2	1	1	2	2	1	2	1	1	2	1	1	1	2	2	2	2	2	1	2	2	2	2	2	1	2	1	1	2	1	1	1	1	1	2	99	1
291	12	1	2	2	2	4	3	1	1	2	2	1	2	1	1	2	1	1	2	2	1	2	2	2	1	2	2	2	2	2	1	2	2	2	2	2	1	2	1	1	2	1	1	2	1	1	1	1	1
292	13	1	1	1	2	4	2	1	1	2	1	1	2	1	1	2	1	2	2	1	1	2	1	1	1	2	1	2	2	2	1	2	2	2	1	2	1	2	2	1	2	2	2	1	1	2	1	1	1
293	12	2	1	3	3	4	2	1	1	2	1	1	2	1	1	2	2	1	1	1	1	2	1	1	1	2	2	2	2	2	1	2	1	1	1	1	1	2	2	1	2	2	2	1	1	2	1	1	1
294	14	2	1	3	1	1	6	1	1	2	1	1	2	1	1	2	1	1	2	1	1	2	2	1	1	2	2	2	2	2	1	2	1	2	2	1	1	1	2	1	2	2	2	1	1	2	1	1	1
295	12	2	2	2	2	4	2	1	1	2	1	1	2	1	1	2	1	1	2	1	1	2	2	2	1	2	1	2	2	2	1	2	2	2	2	2	1	2	2	1	1	2	2	1	1	2	1	2	1
296	15	1	1	1	6	4	1	1	1	2	1	1	2	1	1	1	1	1	2	2	1	2	2	1	1	2	2	2	2	2	1	2	2	2	2	2	1	2	2	1	1	2	2	1	1	1	1	1	1
297	14	1	1	2	5	2	3	1	1	2	1	1	2	1	1	2	1	1	1	1	1	2	1	1	1	2	2	2	2	2	1	2	2	1	2	1	1	2	2	1	2	2	2	1	2	2	1	1	1
298	13	1	1	4	2	4	1	1	1	2	1	1	2	1	1	2	1	1	2	2	1	2	2	1	1	2	2	2	2	2	1	2	2	2	2	2	1	2	2	1	2	2	2	1	3	1	1	1	1
299	13	2	1	1	2	4	2	1	1	2	1	1	2	1	1	1	1	1	1	1	1	2	1	1	1	1	1	1	1	1	1	1	1	1	1	1	1	2	1	1	1	2	2	1	1	2	1	1	1
300	14	2	1	2	5	4	4	2	1	1	1	1	2	2	1	2	1	1	1	2	2	2	1	1	1	1	1	1	1	2	1	1	1	2	1	1	2	2	2	1	1	1	1	1	1	2	1	1	1
301	13	2	1	2	5	4	2	1	1	1	1	1	2	1	1	1	1	1	1	2	2	2	2	1	1	2	2	2	2	2	1	2	2	2	1	2	1	2	2	1	1	2	2	1	1	2	1	1	1
302	13	2	2	2	5	4	3	1	1	2	1	1	2	1	1	2	1	1	2	2	1	2	2	2	1	2	2	2	2	2	1	2	2	2	2	2	1	2	2	1	2	2	2	1	1	2	1	1	1
303	15	2	1	2	4	4	2	1	1	2	1	1	2	1	1	2	1	1	2	2	1	2	1	2	1	2	2	2	2	2	1	2	2	2	2	2	1	2	2	1	2	2	2	1	1	2	1	1	1
304	12	2	1	2	3	4	4	1	1	2	1	1	2	1	1	2	1	1	2	2	1	2	1	1	2	2	2	2	2	2	1	2	2	2	2	2	1	2	2	1	2	2	2	1	1	2	1	1	1
305	13	1	1	2	4	4	3	2	1	1	2	1	2	1	2	2	1	1	2	2	2	2	2	2	1	2	2	2	2	2	1	2	2	2	2	1	1	2	2	1	2	2	2	1	1	2	1	1	1
306	14	1	2	3	5	2	5	1	1	1	1	1	2	1	1	2	2	2	1	2	1	2	2	2	1	2	2	2	2	2	1	2	2	2	2	2	1	2	2	1	2	1	1	1	1	2	1	1	1
307	13	2	1	2	3	3	2	1	1	2	1	2	2	1	1	2	1	1	2	1	1	2	1	1	1	2	2	2	2	2	1	2	2	2	2	2	1	2	2	1	2	1	1	1	1	1	1	2	1
308	12	2	2	4	3	4	2	1	1	2	1	1	2	1	1	2	2	1	2	1	1	2	2	1	1	2	2	2	2	2	1	2	2	2	2	2	1	2	1	1	2	1	1	1	1	2	2	99	1
309	15	2	2	2	5	2	4	1	1	2	1	1	2	1	1	2	2	1	2	1	1	2	2	1	1	2	2	2	2	2	1	2	2	2	2	2	1	2	1	1	2	1	1	1	1	2	1	1	1
310	14	2	2	1	6	1	2	1	1	2	1	1	2	1	1	1	2	1	2	1	1	2	2	1	1	2	2	2	2	2	1	2	2	2	2	2	1	2	2	1	2	1	1	1	1	1	2	99	1
311	13	2	2	4	3	4	3	1	1	2	1	1	2	1	1	2	2	1	2	1	1	2	2	1	1	2	2	2	2	2	1	2	2	2	2	2	1	2	1	1	2	1	1	1	1	2	1	1	1
312	13	2	1	1	3	4	2	1	1	2	1	1	2	1	1	1	2	1	2	1	1	2	2	1	1	2	2	2	2	2	1	2	2	1	2	2	1	2	2	1	2	1	1	1	1	2	1	1	1
313	15	1	2	1	6	4	1	1	1	2	1	2	2	1	1	2	2	1	2	2	2	2	1	1	1	2	2	2	2	2	1	2	2	2	2	1	1	2	1	1	2	1	1	1	1	1	1	1	1
314	13	1	2	4	2	4	2	1	1	1	1	2	2	1	1	2	2	1	2	1	1	2	1	1	1	2	1	2	2	2	1	2	2	2	2	2	1	2	1	1	2	1	1	1	1	2	1	2	1
315	12	1	1	2	5	4	2	1	1	2	1	2	2	1	1	2	1	1	2	1	1	2	1	1	1	1	1	2	2	2	1	1	2	2	2	2	1	2	1	1	2	1	1	1	1	2	1	1	1
316	13	1	2	3	6	4	2	1	1	2	1	2	2	2	1	2	2	1	2	1	1	2	1	1	1	2	2	2	2	2	1	2	1	2	2	2	2	1	2	1	2	1	1	1	1	1	1	2	1
317	12	1	1	2	5	2	4	1	1	2	1	2	2	1	1	2	1	1	2	1	1	2	1	1	1	2	2	2	1	2	1	1	1	2	1	2	1	2	1	1	1	1	1	1	2	1	2	99	1
318	17	1	2	1	4	4	2	1	1	2	1	1	2	1	1	1	1	1	2	1	2	2	1	1	1	1	1	2	2	2	1	2	2	1	1	2	1	2	2	1	1	1	1	1	1	1	1	2	1
319	15	1	1	1	6	1	6	1	2	2	1	2	2	1	2	1	1	1	1	1	1	2	1	1	1	2	2	2	2	2	1	2	2	2	2	2	2	2	1	1	2	1	1	1	1	2	2	99	1
320	13	1	1	3	4	4	4	2	1	2	2	1	2	1	1	1	2	1	1	1	1	2	1	1	1	2	1	2	2	2	2	2	1	2	2	2	2	2	2	1	2	1	1	1	2	1	1	1	1
321	13	1	1	4	3	4	1	1	1	2	1	1	2	1	1	2	1	1	2	1	2	2	2	1	1	2	2	2	2	2	1	2	2	2	2	2	1	2	1	1	2	1	1	1	1	1	1	1	1
322	15	1	1	3	4	3	3	1	1	2	1	1	2	1	1	2	1	1	2	2	1	2	1	1	1	2	2	2	2	2	1	2	2	2	2	2	1	2	1	1	2	1	1	1	1	1	2	99	1
323	14	1	1	2	3	4	3	1	1	2	1	1	2	1	1	2	1	1	2	2	1	2	1	1	1	2	1	2	2	2	1	2	2	2	2	2	1	2	1	1	2	1	1	1	1	1	1	1	1
324	14	1	1	2	5	2	5	1	1	2	1	1	2	1	1	2	1	1	1	1	1	2	2	1	1	2	2	2	2	2	1	2	2	2	2	2	1	2	1	1	2	1	1	1	1	1	1	1	1
325	14	1	1	4	2	2	3	1	1	2	1	2	2	1	1	2	1	1	2	2	1	2	1	1	1	2	1	2	2	2	1	2	2	2	2	2	1	2	2	1	1	1	1	1	1	1	1	1	1
326	15	2	1	1	6	4	1	1	1	2	1	2	2	1	1	2	1	1	2	2	2	2	1	1	1	2	2	2	2	2	1	2	2	2	2	2	1	1	2	2	1	1	1	1	1	2	2	99	1
327	13	1	1	3	4	4	2	1	1	2	1	1	2	1	1	2	1	1	2	2	1	2	2	1	1	2	2	2	2	2	1	2	2	2	2	2	1	2	1	2	1	1	1	1	1	1	1	1	1
328	13	2	1	1	6	4	6	1	1	2	1	1	2	2	1	1	1	1	2	2	2	2	2	2	1	2	2	2	2	2	1	2	2	2	2	2	1	2	1	1	2	1	1	1	1	1	2	99	1
329	13	1	1	2	5	2	5	1	1	2	1	1	2	1	1	2	1	1	2	1	1	2	1	1	1	2	2	2	2	2	1	2	2	2	2	2	1	2	2	1	2	2	2	1	1	2	1	1	1
330	13	2	1	3	3	4	4	1	1	1	1	1	2	1	1	2	1	1	1	1	1	2	2	1	1	2	2	2	2	2	2	2	2	2	2	2	2	2	2	1	2	1	1	1	1	2	1	1	1
331	13	2	1	4	1	4	1	1	1	2	1	2	2	2	1	2	2	1	1	2	2	2	1	1	1	2	2	2	2	2	2	2	2	2	2	2	2	2	2	1	2	1	1	1	2	2	1	2	1
332	14	2	1	1	6	4	2	2	1	2	2	2	2	1	1	1	2	2	2	1	1	2	1	2	1	2	1	2	2	2	2	2	1	2	2	2	2	2	2	1	2	1	1	1	1	1	1	1	1
333	14	2	1	1	3	4	1	1	1	2	1	1	2	2	2	2	2	1	2	2	2	2	2	2	1	2	2	2	2	2	1	2	2	2	2	2	1	2	1	1	2	1	1	1	1	1	1	2	1
334	14	2	1	3	4	4	2	1	1	2	1	1	2	1	1	1	2	1	2	1	1	2	2	1	1	2	2	2	2	2	1	2	2	2	2	2	1	2	2	1	2	2	2	1	1	2	1	1	1
335	13	2	1	2	3	4	3	1	1	2	1	1	2	1	1	2	2	1	2	1	1	2	2	2	1	2	2	2	2	2	1	2	2	1	2	2	2	2	2	1	2	2	2	1	1	2	1	1	1
336	14	1	1	2	4	4	4	1	1	2	1	2	2	1	1	2	1	1	1	1	1	2	1	2	1	2	2	2	2	2	1	2	2	1	2	2	2	2	2	1	1	2	2	1	1	2	1	1	1
337	13	1	1	3	6	4	2	1	1	2	1	1	2	1	1	2	1	1	2	1	1	2	2	2	1	2	2	2	1	2	1	2	2	2	2	2	1	2	2	1	1	2	2	1	1	2	1	1	1
338	13	1	1	3	1	4	1	1	1	2	1	1	2	1	1	2	1	1	2	1	1	2	2	2	1	2	2	2	2	2	1	2	2	2	2	2	1	2	2	1	2	2	2	1	1	1	1	1	1
339	14	1	2	3	2	4	3	1	1	2	2	2	2	1	1	1	2	2	1	1	2	1	2	1	2	2	1	2	2	2	2	2	2	2	2	2	1	2	2	1	2	2	2	1	1	2	1	2	1
340	14	2	1	1	6	2	4	1	1	2	1	1	2	1	1	2	1	1	2	1	1	2	1	1	1	2	2	2	2	2	1	2	2	2	2	2	1	2	2	1	2	3	3	1	1	1	2	99	1
341	16	2	2	4	4	3	1	1	2	1	2	2	1	1	1	2	1	1	2	1	1	2	1	1	1	2	2	2	2	2	1	2	2	2	2	2	1	2	2	2	2	1	1	1	1	1	1	1	1
342	16	2	2	2	5	4	2	1	1	2	1	2	2	1	1	2	1	1	2	1	1	2	1	1	1	2	2	2	2	1	1	1	2	2	2	1	1	2	1	2	1	1	1	1	1	1	1	1	1
343	14	2	2	4	3	4	3	1	1	1	1	1	2	1	1	2	2	1	2	1	1	2	1	1	1	2	2	2	2	2	1	2	2	2	2	2	1	2	1	1	2	1	1	1	1	2	1	2	1
344	15	1	2	4	3	4	2	1	1	2	1	1	2	1	1	2	2	2	1	1	1	2	1	1	1	1	2	2	2	1	1	1	1	2	2	2	1	2	1	1	2	1	1	1	1	2	2	99	1
345	13	1	2	1	6	4	3	1	1	2	1	2	2	1	1	2	2	1	2	1	1	2	1	1	1	1	1	2	2	2	1	2	2	2	2	2	1	2	2	1	2	1	1	1	1	2	1	1	1
346	15	2	2	1	2	4	2	1	1	2	1	2	2	1	1	2	1	2	1	1	1	2	1	1	1	1	1	2	2	2	1	2	2	2	2	2	1	2	2	1	2	1	1	1	2	2	1	1	2
347	12	1	2	2	3	4	2	2	1	2	1	1	2	1	1	2	2	2	1	1	1	2	1	1	1	2	2	2	2	2	1	2	2	2	2	2	1	2	2	1	2	1	1	2	1	1	1	1	1
348	15	2	2	2	6	4	2	1	1	2	1	2	2	2	1	2	2	1	2	1	1	2	1	1	1	2	1	2	1	2	2	1	1	2	1	2	2	2	2	1	2	1	1	1	1	1	2	99	1
349	16	1	2	1	2	4	2	1	1	2	1	1	2	1	1	2	2	1	2	1	1	2	2	2	2	2	2	2	1	2	1	1	1	1	1	1	2	2	2	1	1	2	2	1	1	1	1	1	1
350	14	2	2	4	2	4	2	1	1	2	1	1	2	1	1	2	1	1	2	2	1	2	1	2	2	2	2	2	2	2	1	2	2	2	2	2	1	2	1	2	1	2	2	1	1	2	1	1	1
351	14	2	2	4	2	4	2	1	1	1	1	2	2	1	1	2	2	2	2	2	1	2	2	2	1	2	2	2	2	2	1	2	2	2	2	2	1	2	1	1	1	2	2	1	1	2	1	2	1
352	14	2	2	4	3	4	3	1	1	1	1	2	2	1	1	2	1	1	2	2	1	2	2	2	1	2	2	2	2	2	1	1	2	2	2	2	1	2	2	1	2	2	2	1	1	2	1	1	1
353	13	2	2	4	3	4	2	1	1	2	1	2	2	2	1	2	1	1	2	2	2	2	2	1	1	2	2	1	2	2	1	2	2	1	2	2	1	2	2	1	2	2	2	1	1	2	1	1	1
354	14	2	1	4	2	4	2	1	1	2	1	1	2	1	1	2	1	1	2	2	2	2	2	1	1	2	2	2	2	2	1	2	2	2	2	2	1	2	1	1	2	2	2	1	1	2	1	1	1
355	13	2	2	4	1	4	2	1	1	2	1	1	2	1	1	2	1	1	2	2	2	2	2	2	1	2	2	2	2	2	1	2	2	2	1	2	1	2	2	1	2	2	2	1	1	1	1	2	1
356	14	2	2	4	2	4	1	1	1	2	1	2	2	2	1	2	1	1	1	2	1	2	1	1	2	2	1	2	2	2	2	1	1	1	1	2	1	2	1	1	2	1	1	1	1	2	1	1	1
357	14	1	2	4	2	4	1	1	1	1	2	1	2	1	1	2	2	1	2	2	2	2	2	1	1	2	1	2	2	2	1	2	2	1	1	1	2	2	2	1	1	1	1	1	1	2	1	1	1
358	14	1	2	4	2	4	1	2	1	2	2	2	2	2	2	1	2	1	2	1	1	2	1	1	1	2	2	2	2	2	1	2	2	2	1	2	1	2	2	1	1	1	2	2	2	1	2	99	1
359	14	2	2	1	1	4	1	1	1	2	1	1	2	1	1	2	2	1	2	2	2	2	2	1	1	2	2	2	2	2	2	2	2	2	1	2	1	2	1	1	1	1	1	1	1	2	2	99	2
360	16	1	2	3	1	4	1	1	1	2	1	2	2	2	1	1	2	2	1	1	2	2	2	1	1	1	1	1	1	1	1	1	1	2	1	2	1	2	2	1	1	1	1	2	1	1	2	99	1
361	15	2	2	4	6	4	6	2	1	2	1	1	2	1	1	2	2	2	1	1	1	2	2	1	1	1	1	2	2	2	1	2	1	2	1	2	1	2	2	1	2	1	1	1	1	2	2	99	1
362	16	2	1	1	1	4	1	1	1	2	1	2	2	1	2	2	2	1	2	1	2	2	1	1	1	1	1	2	2	2	1	1	1	2	1	1	1	2	1	1	2	1	1	1	1	2	2	99	1
363	14	2	2	1	1	1	1	1	1	2	1	1	2	1	1	2	1	1	2	1	1	2	1	1	1	2	2	2	2	2	1	1	2	1	2	2	1	1	2	1	1	1	1	1	1	1	1	3	1
364	14	2	1	2	6	4	2	2	1	2	1	2	2	1	2	2	2	1	2	2	2	2	2	1	1	2	2	2	2	2	2	2	1	2	2	2	2	2	2	1	1	1	1	1	1	1	1	1	1
365	17	2	1	4	2	4	3	1	1	2	1	1	2	1	2	2	1	1	1	1	1	2	2	1	1	1	1	2	2	2	1	1	1	1	2	2	1	2	1	1	2	1	1	1	1	2	2	99	1
366	13	2	2	4	6	4	1	2	2	1	2	2	2	1	1	2	1	1	2	2	2	2	2	2	1	2	2	2	2	2	1	2	1	2	2	2	2	2	2	1	1	1	1	1	1	2	1	1	1
367	13	1	2	4	4	4	4	2	1	2	1	2	2	1	1	2	1	1	2	1	1	2	2	1	1	2	2	2	2	2	1	2	2	2	2	2	1	2	2	1	2	2	1	1	1	2	1	1	1
368	13	1	2	4	4	4	3	1	1	2	1	1	2	1	1	1	2	1	2	1	1	2	1	1	1	2	2	2	2	1	2	2	2	2	2	2	1	2	2	2	1	1	1	1	1	2	2	99	1
369	13	1	1	4	6	4	4	1	1	2	1	1	2	1	1	1	2	1	2	1	1	2	1	1	1	2	2	2	2	2	1	2	2	2	2	1	1	2	2	1	1	1	1	1	1	1	2	99	1
370	13	1	2	2	5	4	4	1	1	2	1	2	2	1	1	2	1	1	2	1	2	2	1	1	1	2	1	1	2	2	1	2	2	2	1	1	1	1	1	1	2	1	1	1	1	1	1	2	1
371	13	2	2	1	6	4	3	1	1	2	1	2	2	1	1	2	1	2	2	1	1	2	1	1	1	2	2	2	2	2	1	1	2	2	2	2	1	2	1	2	1	1	1	1	2	1	2	99	1
372	15	2	1	4	4	4	6	1	1	2	1	2	2	1	1	1	1	1	2	1	1	2	2	1	1	2	2	2	2	2	1	2	2	2	2	2	1	2	2	1	2	1	1	1	1	1	2	99	1
373	14	2	1	3	2	2	2	1	1	2	1	1	2	1	1	2	1	1	2	2	1	2	2	2	1	2	2	2	1	2	1	2	2	2	2	2	2	2	1	1	2	2	2	1	2	1	2	99	1
374	13	2	1	3	3	4	2	1	1	2	1	1	2	1	1	1	1	2	1	1	1	2	1	1	1	2	2	2	2	2	1	2	2	2	2	1	1	1	1	1	2	4	4	1	1	2	1	1	1
375	13	1	2	4	3	4	1	1	1	2	1	2	2	1	1	2	1	1	2	2	2	2	2	1	1	2	2	2	1	2	1	2	2	1	2	2	1	2	2	1	2	2	2	2	2	1	1	2	1
376	12	1	1	4	4	4	1	1	1	2	1	2	2	2	1	2	1	1	2	2	1	2	2	1	1	2	2	2	2	2	1	2	2	2	2	2	1	2	2	1	1	2	2	1	1	1	1	1	1
377	13	1	1	2	3	4	1	1	1	2	1	1	2	1	1	2	1	1	1	2	1	2	1	2	1	2	2	2	2	2	1	2	2	1	2	2	2	2	2	1	2	2	2	1	3	1	2	99	1
378	13	1	1	2	5	2	3	1	1	2	1	1	2	1	1	2	1	1	2	1	1	2	2	2	1	2	1	2	2	2	1	2	2	1	2	2	2	2	1	1	1	2	2	1	1	2	1	1	1
379	13	1	2	4	3	4	3	1	1	2	1	1	2	1	1	2	1	1	1	2	2	2	1	2	1	2	2	2	2	1	1	1	2	2	2	2	1	2	2	1	1	1	1	1	1	2	2	99	1
380	13	2	1	2	2	4	2	1	1	2	1	2	2	1	1	2	1	1	2	1	1	2	2	2	1	2	2	2	2	2	2	2	1	2	2	1	1	2	1	1	1	2	2	1	1	2	1	1	1
381	13	1	1	4	4	4	3	1	1	1	1	2	2	1	1	2	2	1	2	1	1	2	2	1	1	2	2	2	2	2	1	2	2	2	2	2	1	2	2	1	2	1	1	2	2	1	1	3	1
382	16	1	2	1	1	4	2	1	1	2	1	2	2	1	1	2	2	1	2	1	1	2	1	1	1	2	1	2	1	2	1	2	2	2	1	1	1	2	1	1	1	1	1	1	1	1	1	2	1
383	12	2	2	2	5	4	4	1	1	2	1	1	2	1	1	2	1	1	2	1	1	2	2	1	1	2	1	2	2	2	1	2	2	2	2	2	1	2	2	1	1	1	1	1	1	2	1	2	1
384	12	2	2	4	4	4	2	1	1	2	1	1	2	1	1	2	1	1	2	1	1	2	1	1	1	2	2	2	2	2	1	2	2	2	2	2	1	2	1	1	2	1	1	1	1	2	1	1	1
385	14	2	1	1	2	4	3	1	1	2	1	2	2	1	1	1	2	1	1	1	1	2	1	1	1	2	2	2	2	2	1	2	2	2	2	1	1	1	1	2	1	1	1	1	1	2	1	2	1
386	13	2	1	2	4	4	1	2	1	2	1	2	2	1	1	2	1	1	1	2	1	2	1	1	2	2	2	2	2	2	1	2	2	2	2	2	1	2	1	1	2	1	1	1	1	2	1	1	1
387	13	1	1	3	6	4	3	1	1	2	2	2	2	1	1	2	1	1	1	1	1	2	1	1	1	2	1	2	2	2	1	2	2	2	2	2	2	2	2	1	2	4	1	1	1	2	1	1	1
388	13	1	1	2	4	4	4	2	1	2	2	1	2	1	1	2	2	1	2	1	1	2	1	1	1	2	2	2	2	2	1	2	2	2	2	2	1	2	1	1	1	1	1	1	2	1	1	1	1
389	14	1	2	1	1	4	1	1	1	2	1	1	2	1	1	2	1	1	2	1	1	2	2	2	1	1	2	2	2	2	1	2	2	2	2	2	1	2	2	1	1	2	2	1	1	2	1	1	1
390	13	1	2	1	1	4	1	1	1	2	1	2	2	1	1	2	2	1	2	1	1	2	2	1	1	2	2	2	2	2	1	2	2	2	2	2	1	2	2	1	2	1	1	1	1	1	1	2	1
391	14	2	2	3	4	3	5	1	1	1	1	1	2	1	1	1	1	2	2	1	1	2	2	2	2	1	1	2	2	1	1	1	2	1	1	1	1	1	1	1	1	2	2	1	1	2	1	1	1
392	15	2	1	1	3	1	2	1	1	2	1	2	2	1	1	2	1	1	2	1	1	2	1	2	1	2	1	2	2	2	2	1	2	1	1	1	2	2	2	1	1	2	2	1	1	2	1	1	1
393	16	2	2	3	3	3	1	1	1	2	1	1	2	1	1	2	1	1	2	1	1	2	2	2	1	2	2	2	2	2	2	2	2	2	2	2	1	2	2	1	2	2	2	1	1	1	1	1	1
394	15	2	2	3	3	3	2	1	1	2	1	1	2	1	1	2	1	1	2	1	1	2	1	2	1	1	1	1	2	1	1	2	1	1	1	2	1	2	2	1	1	2	2	1	1	2	1	1	1
395	13	1	2	2	4	1	3	1	1	2	1	1	2	1	1	1	1	1	1	1	1	2	2	2	1	2	1	2	2	1	2	2	2	1	1	1	2	2	1	1	2	1	1	1	1	2	1	1	1
396	13	1	2	2	2	4	2	1	1	1	1	1	2	2	1	2	1	2	2	1	2	2	1	2	1	2	2	2	2	2	1	2	2	2	2	1	1	2	2	1	2	2	2	1	1	2	1	1	1
397	13	1	2	1	2	4	1	1	1	2	1	2	2	1	1	1	1	1	2	1	1	2	1	2	2	2	1	2	1	1	2	2	2	2	2	2	1	2	2	1	1	2	2	1	1	2	1	1	1
398	13	1	2	4	1	4	2	2	1	2	2	2	2	2	1	2	2	1	1	1	1	2	1	2	1	2	1	2	2	2	2	2	2	2	2	2	1	2	1	1	1	1	1	1	1	1	2	99	1
399	14	1	1	1	4	4	2	1	1	2	1	1	2	1	1	1	1	1	1	1	1	2	1	1	1	2	1	2	2	2	2	2	1	2	1	2	1	2	1	1	1	1	1	1	1	2	1	1	1
400	15	2	1	2	5	4	3	1	1	2	1	2	2	1	1	2	2	1	1	2	1	2	1	2	1	1	1	2	2	2	2	1	2	2	1	1	2	2	2	1	1	1	1	1	1	2	2	99	1
401	16	2	2	1	1	4	1	1	1	1	1	1	2	1	1	2	2	1	2	1	2	1	1	1	1	1	1	2	2	2	1	1	2	2	1	2	1	2	2	1	1	1	1	1	1	2	2	99	1
402	14	2	2	4	1	3	2	2	1	2	1	2	2	2	1	2	2	1	2	2	2	2	1	1	1	2	2	2	2	2	2	2	1	1	1	1	1	2	2	1	1	1	1	1	1	2	2	99	1
403	13	1	2	2	4	4	6	1	1	2	1	2	2	2	1	2	2	2	2	1	2	1	1	1	2	2	1	2	2	2	1	1	1	2	1	1	2	2	2	1	2	1	1	2	2	1	1	1	2
404	13	2	1	2	2	3	4	1	1	2	1	2	2	1	1	2	2	1	2	1	1	2	2	1	1	2	1	2	2	2	1	2	2	2	2	2	1	2	1	1	2	1	1	1	1	1	1	1	1
405	16	2	2	3	1	3	2	1	1	2	1	1	2	2	1	2	2	1	2	1	1	2	1	1	1	2	2	2	2	2	1	2	2	2	2	2	1	2	2	1	2	1	1	1	2	1	1	2	1
406	14	2	2	1	2	1	2	1	1	2	1	1	2	1	1	2	2	1	2	1	1	2	1	1	1	2	2	2	2	2	1	2	2	2	2	2	1	2	1	1	2	1	1	1	1	1	1	2	1
407	15	1	1	2	2	4	1	1	1	2	1	2	2	1	1	2	1	1	2	1	1	2	1	1	1	1	1	2	2	2	1	2	2	2	2	1	1	2	1	1	2	1	1	1	1	1	1	1	1
408	13	1	2	4	2	4	1	1	1	2	1	1	2	1	1	2	2	1	2	1	1	2	1	1	1	2	2	2	2	2	1	2	2	2	2	2	1	2	2	1	2	1	1	1	1	1	1	2	1
409	15	2	2	4	2	4	1	1	1	2	1	2	2	2	2	2	2	2	1	1	1	2	1	1	1	2	2	2	2	2	1	2	2	2	2	2	1	2	2	1	2	1	1	1	1	2	1	1	1
410	12	1	2	2	2	4	1	1	1	2	1	1	2	1	1	2	2	1	2	1	1	2	2	1	1	2	2	2	2	2	1	2	2	2	2	2	1	2	2	1	2	2	1	1	1	2	1	1	1
411	12	1	1	4	6	4	3	1	1	2	1	1	2	1	1	1	1	1	2	2	1	2	1	1	1	2	1	2	2	2	2	2	1	2	2	1	1	2	1	1	1	1	1	2	1	1	1	1	1
412	13	1	1	2	2	3	4	1	1	2	1	1	2	2	2	1	2	1	1	1	2	2	1	1	1	1	1	2	2	1	1	1	2	1	1	1	1	1	2	1	1	1	1	2	2	1	1	1	1
413	15	2	1	4	3	4	2	1	1	2	1	1	2	1	1	2	2	1	1	2	2	2	2	1	1	2	2	2	2	2	1	1	1	2	1	2	1	2	2	1	1	1	1	1	1	2	1	2	1
414	12	2	1	2	5	4	3	1	1	2	1	1	2	1	2	2	1	1	1	1	1	2	2	1	1	2	1	2	2	2	1	1	1	1	2	2	1	1	2	1	2	1	1	1	2	2	1	1	1
415	14	1	1	4	2	3	2	1	1	2	1	1	2	1	1	2	2	1	2	1	1	2	2	1	1	2	1	2	2	2	1	2	2	2	2	2	2	1	2	1	1	1	1	1	2	1	1	3	1
416	13	2	1	2	6	2	2	1	1	2	1	1	2	1	1	2	1	1	2	2	2	2	2	1	1	2	2	2	2	2	2	2	2	2	2	2	1	2	1	1	1	2	2	1	2	1	1	1	1
417	14	2	1	1	2	4	2	1	1	2	1	1	2	1	1	2	1	1	2	2	2	2	2	1	1	2	2	2	2	1	2	1	2	2	2	2	1	2	1	1	2	1	1	1	1	2	1	1	1
418	13	1	1	3	2	3	3	1	1	2	1	1	2	2	1	2	1	1	2	1	1	2	1	1	1	2	2	2	2	2	1	2	2	2	2	2	1	2	1	1	1	2	2	1	1	2	1	1	1
419	13	2	1	3	3	3	2	1	1	2	1	1	2	1	1	2	1	1	2	1	1	2	2	2	1	2	2	2	2	2	1	2	2	2	2	2	1	2	1	1	1	2	2	1	1	2	1	1	1
420	14	1	1	3	6	4	1	1	1	2	1	1	2	1	1	2	1	1	2	2	2	2	2	2	2	2	2	2	1	2	1	2	2	2	2	2	1	2	1	1	1	2	2	1	1	2	1	1	1
421	13	1	1	3	4	4	1	1	1	2	1	1	2	1	1	2	1	1	2	2	1	2	2	1	1	2	2	2	1	2	1	2	2	2	2	2	1	2	1	1	2	1	1	1	1	1	1	1	1
422	13	1	1	3	2	4	2	1	1	2	1	1	2	1	1	2	2	1	2	1	1	2	2	1	1	2	2	2	2	2	2	2	2	2	2	2	1	2	1	1	2	2	2	2	2	1	1	1	1
[truncated: 3 more columns]

## Sheet: Legend
Variable	Definition
ID	Unique subject identifier
Q1 age	Age of the subject in years
Q2 sex	Gender of of the subject; M = male; F = female
Q3 Religion	Religion of a subject; 1: christian; 2: muslim; 3: others
Q4 FO	Occupation of father; 1: farmer; 2: government employee; 3: private employee; 4: others; 5: do not know
Q5 FE	Education of father; 1: illiterate; 2: elementary school; 3: Junior high school; 4: senior high school; 5: higher education; 6: do not know
Q6 OM	Occupation of mother; 1: farmer; 2: government employee; 3: private employee; 4: others; 5: do not know
Q7 ME	Education of mother; 1: illiterate; 2: elementary school; 3: Junior high school; 4: senior high school; 5: higher education; 6: do not know
Q8 AL	Subjects heard Ascaris lumbricoides before interview; 1: yes; 2: no
Q8 HIV	Subjects heard about HIV before the interview; 1: yes; 2: no
Q8 HW	Subjects heard about hookworm before interview; 1: yes; 2: no
Q8 IW	Subjects heard about intestinal worm before interview; 1: yes; 2: no
Q8 SCH	Subjects heard about Schistosoma before interview; 1: yes; 2: no
Q8 TT	Subjects heard about Trichuris trichiura before interview; 1: yes; 2: no
Q8 TB	Subjects heard about tuberculosis before interview; 1: yes; 2: no
Q8 Malaria	Subjects heard about malaria before interview; 1: yes; 2: no
Q9 HEW	Subjects heard about the name of disease causing agent from health extenion workers before interview; 1: yes; 2: no
Q9 Family	Subjects heard about the name of disease causing agent from family before interview; 1: yes; 2: no
Q9 Teacher	Subjects heard about the name of disease causing agent from teacher before interview; 1: yes; 2: no
Q9 Nurse	Subjects heard about the name of disease causing agent from nurse before interview; 1: yes; 2 no
Q9 Radio	Subjects heard about the name of disease causing agent from radio before interview; 1 yes; 2: no
Q9 TV	Subjects heard about the name of disease causing agent from television before interview; 1: yes; 2: no
Q9 someone	Subjects heard about the name of disease causing agent from someone before interview; 1: yes; 2: no
Q10 BS	Subjects response to whether intestinal worms suck bood; 1: yes; 2: no
Q10 HF	Subjects response to whether intestinal worm share food; 1: yes; 2: no
Q10 stomachache	Subjects response to whether intestinal worm cause stomahache 1: yes; 2: no
Q10 Blindness	Subjects response to whether intestinal worm cause blindness; 1: yes; 2: no
Q10 BU	Subjects response to whether intestinal worm cause blood uria; 1: yes; 2: no
Q11 Eye	Subjects response to whether intestinal can be find in eyes; 1: yes; 2: no
Q11 Head	Subjects response to whether anatomical location of intestinal worm is head; 1: yes; 2: no
Q11 Heart	Subjects response to whether anatomical location of intestinal worm is heart; 1: yes; 2: no
Q11 Intestine	Subjects response to whether anatomical location of intestinal worm is intestine; 1: yes; 2: no
Q11 Lung	Subjects response to whether anatomical location of intestinal worm is lung; 1: yes; 2: no
Q11 Skin	Subjects response to whether anatomical location of intestinal worm is skin; 1: yes; 2: no
Q12 SP	Subjects response to whether skin penetration is a way of transmission for intestinal worms; 1: yes; 2: no
Q12 AH	Subjects response to whether one means of intestinal worm transmission is through air inhalation; 1: yes; 2: no
Q12 IB	Subjects response to whether one means of intestinal worm transmission is insect bite; 1: yes; 2: no
Q12 BC	Subjects response to whether one means of intestinal worm transmission is blood contamination; 1: yes; 2: no
Q12 RM	Subjects response to whether one means of intestinal worm transmission is eating raw meat; 1: yes; 2: no
Q12 SC	Subjects response to whether one means of intestinal worm transmission is through saliva cotamination; 1: yes; 2: no
Q12 FC	Subjects response to one means of intestinal worm transmission is through fecal contamination; 1: yes; 2: no
Q13 Medicine	Subjects response to whether doctor can give medicine against intestinal worm infections; 1: yes; 2: no
Q15 Vaccine	Subjects response to whether doctor give vaccine to intestinal worm infection 1: yes; 2: no
Q15 DP	Subjects response to where do you usually defecate; 1: home latrine'; 2: common latrine in the village; 3: school latrine; 4: bush;
Q16 DPL	Subjects response to where do you defecate last time before this interview; 1: home latrine; 2: common latrine in the village; 3: school latrine; 4: bush
Q17 WBF	Subjects response to whether washing hand before food; 1: always; 2: sometimes; 3: never wash
Q18 WAT	Subjects response to whether washing hand after toilet; 1: always; 2: sometimes; 3: never wash
Q19 WR	Subjects response to whether washing reagents used; 1: water; 2: water and soap; 3: not willing to response
Q20 TN	Subjects response to whether whether they trim their nails; 1: yes; 2: No
Q21 TF	Subjects response to how frequently they trim their nails; 1: one time per week; 2: one time per two weeks; 3: less than one time per month; 99: refuse to response
Q22 WS	Subjects response to whether they wear shoes; 1: yes; 2: no
Q23 FWS	Subjects response to how frequenlty they wear shoes; 1: always; 2: sometimes; 3: never wear shoes
Q24 WI	Subject response to do you ever think the risk of getting intestinal worm infection? 1: yes; 2: no; 99: do not know/refuse to response
Q25 Anxious	Subjects response to whether they would be anxious or not if they get worm infections? 1: yes; 2: no; 99: do not know/refuse to response
